# Supplementary material for: Detection of Chromosomal Segments Introgressed from Wild Species of Carrot into Cultivars: Quantitative Trait Loci Mapping for Morphological Features in Backcross Inbred Lines
Source: Plants (Basel). 2022 Jan 30;11(3):391. doi: 10.3390/plants11030391 (PMC8840429; doi:10.3390/plants11030391)
Supplement: Supplementary file 1 [file plants-11-00391-s001.zip]

Archive with 1 entries (1 files):
- plants-1564202-supplementary.xlsx
