# Supplementary material for: Detection of Chromosomal Segments Introgressed from Wild Species of Carrot into Cultivars: Quantitative Trait Loci Mapping for Morphological Features in Backcross Inbred Lines
Source: Plants (Basel). 2022 Jan 30;11(3):391. doi: 10.3390/plants11030391 (PMC8840429; doi:10.3390/plants11030391)
Supplement: Supplementary file 1 [file plants-11-00391-s001.zip › plants-1564202-supplementary.xlsx]

## Sheet: S1
Table S1 The statistics of sequence data
Sample	Total reads	Clean Reads	GC(%)	N(%)	Q30(%)	Ratio of mapped to reference genome (%)	Ratio of properly mapped to reference genome (%)	Average depth (X)	Coverage ratio in 1X fold depth (%)	Number of total SNP	Number of heterozygous SNP	Number of homozygous SNP	Ratio of heterozygous SNP (%)
Af	44317570	22158785	36.24	0	91.78	97.03	78.42	10	93.3	1856269	1339744	516525	72.17
Ws	44524944	22262472	36.92	0	92.26	95.74	79.2	10	88.62	1878666	954722	923944	50.81
E0101	5116010	2558005	39.28	0	94.06	96.94	87.82	2	53.3	401800	55806	345994	13.88
E0104	5329224	2664612	35.5	0.01	94.28	97.18	76.53	2	62.18	359890	71836	288054	19.96
E0207	4936726	2468363	35.96	0.01	94.32	97.05	85.28	2	57.61	377886	29379	348507	7.77
E0212	5607010	2803505	35.52	0.01	94.34	97.41	86.26	2	62.21	401737	67280	334457	16.74
E0302	5171540	2585770	35.74	0.01	94.39	97.63	86.06	2	60.94	353733	68875	284858	19.47
E0303	5426852	2713426	35.29	0.01	94.55	97.6	75.08	2	62.34	363542	58117	305425	15.98
E0402	4979878	2489939	36.19	0.01	94.27	95.93	78.67	2	57.97	379027	35507	343520	9.36
E0403	4781912	2390956	38.97	0	94.03	97.04	87.85	2	53.58	334139	71662	262477	21.44
E0501	5894170	2947085	38.72	0	92.69	97.7	88	2	59.24	424770	115216	309554	27.12
E0502	4464800	2232400	39.32	0	94.09	97.79	88.95	2	51.23	303154	51815	251339	17.09
E0601	4229402	2114701	38.06	0	94.35	97.42	80.96	1	52.37	288429	48609	239820	16.85
E0604	6369228	3184614	35.61	0	94.84	97.37	83.61	2	67.81	504043	92930	411113	18.43
E0703	7253930	3626965	37.55	0	90.34	89.04	77.68	2	63.11	487325	92140	395185	18.9
E0709	5160586	2580293	35.42	0.01	93.83	97.04	83.53	2	61.77	396505	74098	322407	18.68
E0804	7213948	3606974	37.69	0.01	91.55	97.68	84.63	2	66.31	594738	108682	486056	18.27
E0806	5772630	2886315	37.38	0.01	94.13	94.79	77.4	2	61.06	439065	82001	357064	18.67
E0901	5550792	2775396	36.8	0.01	94.18	97.47	83.48	2	62.67	427250	106440	320810	24.91
E0903	4673196	2336598	35.28	0.01	94.36	96.79	74.18	1	58.19	339415	45619	293796	13.44
E1001	5811048	2905524	36.61	0.01	94.21	97.55	83.36	2	62.77	437550	78268	359282	17.88
E1006	7644850	3822425	37.59	0	90.79	96.88	85.38	2	68.02	574654	135625	439029	23.6
E1101	5217652	2608826	35.99	0.01	94.37	96.94	77.44	2	60.58	358472	69251	289221	19.31
E1107	4872376	2436188	35.17	0.01	94.56	97.36	75.67	2	59.6	371720	40433	331287	10.87
E1202	5511480	2755740	35.28	0.01	94.56	97.06	77.88	2	62.55	427945	66503	361442	15.54
E1205	5390780	2695390	37.29	0.01	93.48	97.2	80.64	2	60.1	391619	86437	305182	22.07
E1301	5484726	2742363	36	0.01	94.39	97.47	83.5	2	62.5	417957	62216	355741	14.88
E1309	5644738	2822369	37	0.01	94.12	97.25	84.06	2	60.8	424466	83454	341012	19.66
E1401	4864326	2432163	35.88	0.01	94.08	97.2	68.61	2	59.47	341670	55518	286152	16.24
E1402	4855744	2427872	38.06	0.01	93.82	97.3	83.87	2	55.98	379635	52580	327055	13.85
E1501	3743320	1871660	35.81	0.01	94.28	97.5	76.47	1	50.74	231839	24452	207387	10.54
E1502	6928718	3464359	39.27	0.01	91.71	96.74	87.55	2	61.81	531987	76500	455487	14.38
E1604	5187280	2593640	35.52	0.01	94.34	97.23	80.91	2	60.6	407170	39337	367833	9.66
E1605	7482380	3741190	35.64	0	91.29	96.78	78.22	2	70.54	570608	88254	482354	15.46
E1702	8560380	4280190	36.18	0	91.13	96.56	86.33	2	72.32	654406	114856	539550	17.55
E1703	4763084	2381542	37.11	0	94.5	94.99	63.06	2	56.37	343948	26540	317408	7.71
E1803	4725990	2362995	36.44	0.01	94.48	97.13	76.19	2	56.66	376396	30427	345969	8.08
E1804	5765636	2882818	36.32	0.01	93.9	88.86	74.47	2	60.72	396885	70455	326430	17.75
E1904	4382854	2191427	37.16	0	93.76	97.39	87.43	1	55.23	294112	49341	244771	16.77
E1907	5236524	2618262	36.23	0.01	94.37	97.31	80.02	2	60.91	409724	63382	346342	15.46
E2001	3848838	1924419	36.04	0.01	94.53	97.44	80.48	1	51.78	241741	35351	206390	14.62
E2003	4396624	2198312	35.82	0.01	93.59	85.91	71.03	1	52.24	290914	21881	269033	7.52
E2102	4941054	2470527	36.88	0.01	94	97.67	81.38	2	58.62	381907	68546	313361	17.94
E2103	4580060	2290030	37.36	0.01	94.08	97.53	83.51	2	55.99	347638	65686	281952	18.89
E2201	5556074	2778037	36.35	0.01	94.4	97.38	82.55	2	61.93	493630	68176	425454	13.81
E2205	6610550	3305275	35.77	0.01	92.07	97.46	81.41	2	67.06	519476	102830	416646	19.79
E2301	6038420	3019210	36.7	0.01	94.11	96.43	84.92	2	63.22	452075	96077	355998	21.25
E2306	6255346	3127673	37.41	0	94.46	96.62	83.41	2	63.66	487556	73516	414040	15.07
E2404	6236892	3118446	38.99	0	94.15	96.16	85.76	2	60.79	458553	114441	344112	24.95
E2405	4173686	2086843	37.87	0.01	90.11	95.75	86.33	1	51.83	270728	54300	216428	20.05
E2505	4668678	2334339	38.06	0	94.33	97.41	87.05	2	54.33	311431	66300	245131	21.28
E2507	4532346	2266173	37.18	0	94.47	97.61	87.89	1	54.54	266933	52982	213951	19.84
E2601	4022366	2011183	37.3	0	94.48	97.53	87.15	1	52.76	298645	45977	252668	15.39
E2604	4007630	2003815	36.43	0.01	90.03	94.65	83.92	1	54.1	272831	47854	224977	17.53
E2702	5449002	2724501	37.59	0	91.87	97.35	85.15	2	59.98	419706	86891	332815	20.7
E2704	6546656	3273328	36.42	0	94.53	97.59	85.92	2	67.66	526555	113302	413253	21.51
E2802	3916102	1958051	37.94	0	94.52	97.47	87.01	1	51.01	257132	52243	204889	20.31
E2805	4147968	2073984	37.75	0	94.24	97.79	87.52	1	52.29	272071	55025	217046	20.22
E2902	6159034	3079517	37.88	0	94.35	97.61	87.02	2	63.37	471506	117474	354032	24.91
E2903	5322090	2661045	36.85	0.01	93.74	95.77	85.3	2	58.41	420328	47630	372698	11.33
E3001	5785094	2892547	36.4	0.01	91.38	94.35	83.58	2	62.02	470406	53018	417388	11.27
E3005	5788632	2894316	37.56	0	94.35	97.14	87.06	2	61.11	468068	90368	377700	19.3
E3101	3938002	1969001	37.75	0.01	93.61	91.22	79.9	1	48.41	247419	36295	211124	14.66
E3103	6534230	3267115	36.83	0	92.15	96.61	85.91	2	65.61	503296	129813	373483	25.79
E3202	5552754	2776377	35.65	0	94.97	96.37	75.31	2	64.86	391880	82841	309039	21.13
E3205	6232324	3116162	36.71	0	92.32	97.5	86.18	2	65.23	489842	95344	394498	19.46
E3301	3951428	1975714	37.67	0.01	89.51	95.86	86.09	1	50.19	261017	40367	220650	15.46
E3305	4442108	2221054	36.66	0	94.32	97.73	86.57	2	56.13	325021	59277	265744	18.23
E3403	4406448	2203224	38.34	0	94.57	97.92	87.68	1	50.9	288006	34589	253417	12
E3404	5343734	2671867	39.11	0	94.03	97.59	88.18	2	57.69	381649	86742	294907	22.72
E3501	5609666	2804833	37.2	0.01	91.18	96.65	85.14	2	61.66	404568	114057	290511	28.19
E3507	6629512	3314756	37.65	0.01	90.24	97.32	85.06	2	62.09	529454	65870	463584	12.44
E3609	4775714	2387857	38.37	0.01	93.71	97.4	87.17	2	54.8	364226	67743	296483	18.59
E3609	5398008	2699004	37.04	0.01	94.18	97.6	83.14	2	60.85	459324	101276	358048	22.04
E3701	4179004	2089502	37.34	0.01	93.38	97.4	87.77	1	52.96	290977	53730	237247	18.46
E3704	5272152	2636076	37.81	0.01	93.79	95.33	83.75	2	57.85	372696	90656	282040	24.32
E3804	3635070	1817535	38.55	0	94.5	97.81	87.72	1	48.45	238499	41544	196955	17.41
E3807	4512646	2256323	36.11	0.01	94.47	97.49	86.17	1	57.69	318889	60642	258247	19.01
E3905	9190132	4595066	37.37	0	92.9	97.62	83.55	2	72.41	782802	203324	579478	25.97
E3908	7152072	3576036	38.6	0	92.06	97.6	87.71	2	65.54	581405	145122	436283	24.96
E4003	6511218	3255609	38.98	0.01	91.91	95.96	86.04	2	61.38	505779	127436	378343	25.19
E4005	6645466	3322733	38.91	0.01	91.88	96.5	86.18	2	61.64	527501	85668	441833	16.24
E4102	5529254	2764627	36.91	0	94.61	97.44	87.02	2	63.27	405042	96139	308903	23.73
E4104	5302850	2651425	36.05	0	94.6	97.14	83.77	2	62.47	437107	73672	363435	16.85
E4203	5601760	2800880	36.01	0	94.7	96.83	86.18	2	63.58	379177	85340	293837	22.5
E4205	6814654	3407327	38.96	0.01	91.53	96.72	86.48	2	64.26	494085	161159	332926	32.61
E4302	7329028	3664514	37.12	0.01	92.5	95.52	85.09	2	68.84	600769	156503	444266	26.05
E4303	9826628	4913314	39.55	0.01	90.33	29.72	25.91	1	44.46	166936	29140	137796	17.45
E4401	7640826	3820413	37.3	0	93.28	97.73	87.23	2	68.33	602868	168936	433932	28.02
E4404	5915144	2957572	38.15	0.01	93.58	91.83	80.5	2	59.16	422799	72365	350434	17.11
E4501	3984816	1992408	35.73	0.01	94.54	97.22	82.62	1	54.2	287515	41458	246057	14.41
E4503	6412022	3206011	36.99	0	94.32	96.83	86.3	2	64.89	535168	106934	428234	19.98
E4604	4393966	2196983	36.03	0.01	94.34	97.09	86.85	1	56.29	292942	44159	248783	15.07
E4608	6070330	3035165	38.62	0	92.55	97.63	87.52	2	60.13	522065	42733	479332	8.18
E4702	6289128	3144564	37.19	0.01	92.26	97.14	87.13	2	64.46	480609	135739	344870	28.24
E4704	3691758	1845879	36.58	0.01	89.79	94.76	83.35	1	50.83	244427	40452	203975	16.54
E4801	6694970	3347485	37.19	0.01	92.16	97.31	87	2	65.84	577522	128004	449518	22.16
E4807	6767646	3383823	38.76	0	93.46	96.26	86	2	62.88	518426	152215	366211	29.36
E4902	5293072	2646536	37.09	0	94.83	96.97	86.96	2	61.92	416928	90177	326751	21.62
E4903	7707390	3853695	39.55	0	93.58	97.39	87.45	2	65.82	567373	194668	372705	34.31
E5002	5955336	2977668	38.72	0.01	93.68	96.23	85.9	2	61.48	465158	133031	332127	28.59
E5003	3971188	1985594	35.66	0.01	94.64	97.16	82.9	1	53.73	296040	33609	262431	11.35
E5101	6391742	3195871	39.07	0.01	91.28	95.97	85.77	2	61.35	467011	136958	330053	29.32
E5102	6592560	3296280	37.48	0.01	92.5	91.89	82.25	2	63.39	499818	130943	368875	26.19
E5201	5908890	2954445	38.44	0.01	91.93	96.7	87.1	2	57.62	465871	55919	409952	12
E5202	4029230	2014615	35.79	0.01	94.12	96.52	77.1	1	54.43	289746	40307	249439	13.91
E5302	8911070	4455535	39.45	0	92.19	97.48	87.72	2	67.91	675265	134569	540696	19.92
E5312	6799492	3399746	38.8	0	92.49	97.66	87.43	2	64.54	519515	159454	360061	30.69
E5401	6265448	3132724	38.98	0	92.5	97.47	87.05	2	60.96	497383	83082	414301	16.7
E5403	4762846	2381423	36.13	0.01	94.48	97.4	75.24	2	59.92	326540	71990	254550	22.04
E5503	5663544	2831772	38.45	0	92.73	97.66	86.72	2	59.79	477307	117335	359972	24.58
E5506	5862958	2931479	35.6	0.01	94.45	97.59	79.03	2	64.8	418579	95639	322940	22.84

## Sheet: S2
Table S2 The ratio of homozygous bins from Af on each chromosome (Chr).
Lines	Chr1	Chr2	Chr3	Chr4	Chr5	Chr6	Chr7	Chr8	Chr9	Total
E0101	0.63587	0.975904	0.659176	0.957295	0.8125	0.958763	0.992	0.77305	0.962025	0.867292
E0104	0.972826	0.987952	0.962547	1	0.741071	0.979381	1	0.914894	1	0.954613
E0207	0.793478	0.903614	0.940075	1	1	0.896907	0.444	1	0.962025	0.878638
E0212	0.869565	1	1	1	0.857143	1	0.988	1	0.78481	0.945733
E0302	0.934783	0.983936	0.973783	0.975089	0.955357	1	1	1	0.907173	0.969413
E0303	0.929348	0.955823	0.955056	0.967972	0.986607	0.85567	1	1	0.957806	0.957573
E0402	0.744565	0.919679	0.898876	0.957295	0.986607	1	1	0.87234	0.970464	0.933892
E0403	1	1	1	1	0.959821	0.948454	1	0.900709	1	0.98372
E0501	0.983696	0.975904	0.988764	0.989324	1	1	0.824	0.929078	1	0.96596
E0502	0.842391	1	1	1	0.982143	0.93299	1	0.843972	0.974684	0.963493
E0601	0.777174	0.991968	0.977528	0.918149	0.986607	0.948454	0.972	0.893617	1	0.947213
E0604	0.940217	0.903614	0.925094	0.978648	1	0.881443	1	1	0.78481	0.933399
E0703	0.945652	0.967871	0.981273	1	0.633929	1	1	0.971631	0.970464	0.942773
E0709	1	0.983936	1	0.896797	0.915179	0.845361	1	0.907801	1	0.953133
E0804	0.951087	0.963855	0.902622	0.953737	0.772321	0.948454	0.96	0.801418	0.628692	0.879625
E0806	0.853261	0.983936	1	0.975089	0.941964	0.979381	1	0.957447	0.966245	0.96596
E0901	1	1	1	1	0.879464	0.948454	1	0.978723	0.945148	0.973853
E0903	0.826087	1	0.951311	0.960854	0.870536	0.963918	0.972	1	0.966245	0.947213
E1001	0.983696	0.963855	0.850187	1	0.977679	0.984536	0.972	0.943262	0.894515	0.950666
E1006	0.831522	0.983936	0.913858	1	0.870536	0.93299	1	0.921986	0.742616	0.915146
E1101	0.967391	0.991968	0.958801	0.964413	0.986607	0.979381	0.98	0.978723	0.987342	0.976813
E1107	0.86413	1	0.947566	0.782918	0.986607	1	1	0.851064	1	0.938826
E1202	0.788043	1	1	0.911032	0.986607	0.974227	0.804	1	0.164557	0.842625
E1205	0.875	0.975904	0.988764	0.978648	0.955357	1	0.988	0.964539	1	0.972373
E1301	1	0.959839	1	1	0.973214	0.809278	0.872	0.787234	1	0.943266
E1309	0.826087	0.987952	1	1	0.897321	0.979381	0.752	0.765957	1	0.922546
E1401	0.961957	1	0.966292	0.982206	0.65625	1	1	1	0.983122	0.949679
E1402	0.788043	0.971888	1	0.97153	1	0.747423	1	0.787234	1	0.934386
E1501	0.815217	0.983936	1	0.982206	0.986607	0.93299	1	0.70922	1	0.950666
E1502	0.956522	0.987952	0.973783	0.761566	0.892857	0.948454	1	0.588652	0.970464	0.909225
E1604	0.809783	0.983936	0.853933	0.811388	0.941964	0.927835	0.912	0.723404	0.949367	0.886038
E1605	0.733696	0.963855	1	0.911032	0.973214	0.85567	0.872	1	0.860759	0.910212
E1702	1	1	1	1	0.375	0.979381	0.984	0.77305	0.987342	0.909719
E1703	0.826087	0.951807	0.906367	0.900356	0.544643	0.886598	0.956	0.943262	0.898734	0.869758
E1803	0.75	0.971888	0.872659	0.921708	1	0.979381	1	0.822695	0.755274	0.903305
E1804	1	0.987952	0.988764	0.957295	0.517857	0.963918	0.988	1	0.991561	0.931919
E1904	0.940217	1	0.988764	0.97153	1	0.896907	0.972	0.978723	1	0.974346
E1907	0.940217	1	0.898876	0.88968	0.973214	0.953608	0.8	0.865248	0.953586	0.919092
E2001	1	0.987952	1	0.985765	0.90625	1	1	0.978723	0.936709	0.977306
E2003	0.733696	0.959839	0.93633	0.975089	1	0.979381	1	0.957447	0.886076	0.940799
E2102	0.961957	1	0.973783	0.97153	1	0.979381	0.932	0.929078	0.843882	0.955599
E2103	0.983696	1	0.966292	1	1	1	1	0.801418	0.962025	0.975826
E2201	0.782609	1	0.902622	0.964413	0.71875	0.912371	0.912	0.865248	0.991561	0.901825
E2205	0.961957	0.931727	0.962547	0.907473	0.888393	0.912371	1	0.93617	1	0.945239
E2301	0.75	0.983936	0.977528	0.964413	1	1	1	0.822695	1	0.955106
E2306	0.766304	1	0.921348	1	0.973214	0.840206	0.988	0.801418	1	0.934879
E2404	0.858696	0.983936	0.981273	0.960854	0.946429	1	1	1	0.962025	0.966946
E2405	1	0.987952	1	0.975089	0.986607	1	0.872	1	0.970464	0.974346
E2505	0.902174	0.983936	1	0.985765	0.986607	0.845361	0.968	0.929078	1	0.962013
E2507	0.896739	0.983936	1	1	1	0.886598	0.992	1	1	0.976813
E2601	0.788043	0.971888	0.973783	1	1	0.974227	1	0.957447	1	0.968426
E2604	1	0.983936	1	1	0.982143	0.886598	1	0.893617	0.987342	0.97632
E2702	1	1	1	1	0.973214	1	0.756	0.943262	0.881857	0.949186
E2704	0.978261	0.97992	0.861423	0.893238	0.973214	0.958763	1	0.879433	0.987342	0.945733
E2802	1	0.987952	0.977528	1	1	1	1	0.971631	1	0.993587
E2805	0.983696	0.983936	0.981273	0.967972	1	1	1	1	0.978903	0.987173
E2902	1	0.987952	0.973783	1	1	1	0.732	0.907801	0.991561	0.954613
E2903	0.815217	0.963855	0.947566	0.964413	0.977679	0.886598	1	0.921986	0.957806	0.943266
E3001	0.815217	0.971888	0.715356	0.964413	1	1	1	0.70922	0.957806	0.912185
E3005	0.907609	0.975904	0.932584	0.967972	0.825893	1	0.96	0.978723	0.953586	0.944253
E3101	0.994565	1	1	0.989324	0.727679	0.979381	1	1	0.978903	0.963493
E3103	0.88587	0.983936	0.981273	1	0.803571	1	0.988	1	1	0.962013
E3202	0.951087	1	0.996255	0.946619	0.897321	1	1	0.865248	1	0.966946
E3205	1	1	0.846442	1	0.888393	0.943299	1	1	0.85654	0.945239
E3301	0.967391	0.983936	0.977528	0.857651	0.986607	1	0.836	1	0.949367	0.944746
E3305	0.972826	0.983936	1	1	0.977679	0.963918	0.664	0.822695	0.78903	0.911199
E3403	0.929348	0.963855	0.940075	0.94306	0.955357	0.974227	1	1	0.818565	0.944746
E3404	0.891304	1	1	0.914591	1	1	0.944	0.971631	0.991561	0.968426
E3501	0.923913	1	1	0.950178	0.986607	0.948454	0.98	0.978723	0.991561	0.97484
E3507	0.815217	0.923695	0.872659	0.946619	0.401786	0.819588	0.908	0.843972	0.983122	0.842131
E3609	0.956522	0.959839	1	0.950178	0.754464	0.675258	0.832	0.957447	0.729958	0.870745
E3609	0.820652	0.594378	0.88015	0.953737	0.65625	0.917526	0.984	0.87234	0.945148	0.848545
E3701	0.934783	1	0.970037	1	1	0.886598	1	0.851064	0.991561	0.967933
E3704	1	1	0.895131	0.989324	1	0.979381	1	0.971631	1	0.98076
E3804	1	0.983936	0.951311	1	1	0.938144	1	0.971631	1	0.98372
E3807	0.945652	0.971888	1	1	0.767857	0.984536	1	0.836879	1	0.953133
E3905	0.695652	0.971888	0.962547	0.982206	0.575893	0.809278	0.796	0.978723	1	0.869758
E3908	0.934783	0.987952	0.962547	1	0.964286	1	1	0.921986	0.987342	0.976813
E4003	0.902174	0.951807	0.973783	1	0.986607	1	0.792	0.978723	1	0.953133
E4005	0.831522	0.983936	0.951311	0.469751	1	0.958763	0.976	0.801418	1	0.882092
E4102	0.896739	0.991968	0.988764	1	1	1	1	1	1	0.98816
E4104	0.815217	1	0.925094	0.989324	0.986607	0.948454	1	0.907801	0.991561	0.958066
E4203	0.891304	0.983936	0.985019	0.982206	1	1	1	1	1	0.98372
E4205	0.983696	1	0.981273	1	0.986607	1	1	0.971631	1	0.9926
E4302	0.766304	1	0.962547	0.953737	0.928571	1	1	1	0.919831	0.950173
E4303	1	1	1	0.989324	0.928571	1	1	1	1	0.990627
E4401	0.902174	0.987952	1	1	1	0.917526	1	0.829787	0.983122	0.967933
E4404	0.853261	0.911647	0.992509	0.882562	1	0.979381	0.808	0.900709	0.962025	0.921559
E4501	0.972826	1	0.988764	0.928826	1	0.969072	0.856	1	0.974684	0.962506
E4503	0.782609	0.923695	0.981273	0.960854	1	0.845361	0.904	0.865248	0.966245	0.923039
E4604	1	1	1	1	1	0.840206	1	0.666667	1	0.961519
E4608	0.711957	0.959839	0.790262	0.900356	0.982143	0.979381	0.98	1	0.983122	0.919092
E4702	0.923913	0.987952	1	0.989324	0.973214	1	1	0.914894	0.987342	0.979773
E4704	0.972826	1	1	1	0.955357	0.963918	1	1	0.966245	0.9852
E4801	0.815217	1	0.88015	0.989324	0.986607	0.974227	0.712	0.900709	0.915612	0.909719
E4807	1	1	0.917603	0.985765	1	1	0.948	0.93617	0.962025	0.97188
E4902	0.869565	0.959839	1	0.985765	1	0.927835	1	1	0.974684	0.971386
E4903	0.978261	1	0.970037	0.960854	1	0.850515	1	0.836879	0.949367	0.957079
E5002	0.972826	1	1	0.985765	0.986607	0.974227	1	1	1	0.991613
E5003	1	0.807229	0.958801	0.950178	0.977679	0.886598	0.588	0.978723	1	0.898372
E5101	1	1	0.966292	1	1	0.912371	0.852	0.879433	1	0.960533
E5102	0.951087	0.843373	0.93633	1	0.933036	0.958763	1	0.971631	0.966245	0.950666
E5201	0.86413	0.891566	0.588015	0.875445	0.683036	0.525773	0.92	0.744681	0.734177	0.76369
E5202	0.978261	1	1	0.822064	0.946429	0.948454	0.904	0.950355	0.957806	0.942279
E5302	0.847826	0.477912	0.977528	1	0.491071	0.963918	0.936	0.829787	0.827004	0.819438
E5312	0.983696	0.983936	0.973783	1	1	0.896907	0.988	0.843972	0.957806	0.96596
E5401	0.880435	0.911647	1	0.925267	0.973214	1	0.988	1	0.957806	0.958559
E5403	0.945652	0.983936	0.951311	1	0.96875	0.974227	1	0.957447	1	0.9778
E5503	0.842391	0.582329	0.883895	0.97153	0.589286	0.92268	1	0.858156	0.945148	0.846078
E5506	1	0.983936	0.988764	0.985765	1	1	0.824	0.985816	1	0.97188
Average	0.902717	0.965389	0.954171	0.959851	0.913839	0.943814	0.945673	0.915345	0.94603	0.941517

## Sheet: S3
Table S3 The ratio of homozygous bins from Ws on each chromosome (Chr).
Lines	Chr1	Chr2	Chr3	Chr4	Chr5	Chr6	Chr7	Chr8	Chr9	Total
E0101	0.36413	0.0240964	0.340824	0.0427046	0.1875	0.0412371	0.008	0.22695	0.0379747	0.132708
E0104	0.0271739	0.0120482	0.0374532	0	0.258929	0.0206186	0	0.0851064	0	0.0453873
E0207	0.206522	0.0963855	0.0599251	0	0	0.103093	0.556	0	0.0379747	0.121362
E0212	0.130435	0	0	0	0.142857	0	0.012	0	0.21519	0.0542674
E0302	0.0652174	0.0160643	0.0262172	0.024911	0.0446429	0	0	0	0.092827	0.0305871
E0303	0.0706522	0.0441767	0.0449438	0.0320285	0.0133929	0.14433	0	0	0.0421941	0.0424272
E0402	0.255435	0.0803213	0.101124	0.0427046	0.0133929	0	0	0.12766	0.0295359	0.0661075
E0403	0	0	0	0	0.0401786	0.0515464	0	0.0992908	0	0.0162802
E0501	0.0163043	0.0240964	0.011236	0.0106762	0	0	0.176	0.070922	0	0.0340405
E0502	0.157609	0	0	0	0.0178571	0.0670103	0	0.156028	0.0253165	0.0365072
E0601	0.222826	0.00803213	0.0224719	0.0818505	0.0133929	0.0515464	0.028	0.106383	0	0.0527874
E0604	0.0597826	0.0963855	0.0749064	0.0213523	0	0.118557	0	0	0.21519	0.0666009
E0703	0.0543478	0.0321285	0.0187266	0	0.366071	0	0	0.0283688	0.0295359	0.0572274
E0709	0	0.0160643	0	0.103203	0.0848214	0.154639	0	0.0921986	0	0.0468673
E0804	0.048913	0.0361446	0.0973783	0.0462633	0.227679	0.0515464	0.04	0.198582	0.371308	0.120375
E0806	0.146739	0.0160643	0	0.024911	0.0580357	0.0206186	0	0.0425532	0.0337553	0.0340405
E0901	0	0	0	0	0.120536	0.0515464	0	0.0212766	0.0548523	0.026147
E0903	0.173913	0	0.0486891	0.0391459	0.129464	0.0360825	0.028	0	0.0337553	0.0527874
E1001	0.0163043	0.0361446	0.149813	0	0.0223214	0.0154639	0.028	0.0567376	0.105485	0.049334
E1006	0.168478	0.0160643	0.0861423	0	0.129464	0.0670103	0	0.0780142	0.257384	0.0848545
E1101	0.0326087	0.00803213	0.0411985	0.0355872	0.0133929	0.0206186	0.02	0.0212766	0.0126582	0.023187
E1107	0.13587	0	0.0524345	0.217082	0.0133929	0	0	0.148936	0	0.0611741
E1202	0.211957	0	0	0.088968	0.0133929	0.0257732	0.196	0	0.835443	0.157375
E1205	0.125	0.0240964	0.011236	0.0213523	0.0446429	0	0.012	0.035461	0	0.027627
E1301	0	0.0401606	0	0	0.0267857	0.190722	0.128	0.212766	0	0.0567341
E1309	0.173913	0.0120482	0	0	0.102679	0.0206186	0.248	0.234043	0	0.0774544
E1401	0.0380435	0	0.0337079	0.0177936	0.34375	0	0	0	0.0168776	0.0503207
E1402	0.211957	0.0281124	0	0.0284698	0	0.252577	0	0.212766	0	0.0656142
E1501	0.184783	0.0160643	0	0.0177936	0.0133929	0.0670103	0	0.29078	0	0.049334
E1502	0.0434783	0.0120482	0.0262172	0.238434	0.107143	0.0515464	0	0.411348	0.0295359	0.0907745
E1604	0.190217	0.0160643	0.146067	0.188612	0.0580357	0.0721649	0.088	0.276596	0.0506329	0.113962
E1605	0.266304	0.0361446	0	0.088968	0.0267857	0.14433	0.128	0	0.139241	0.0897879
E1702	0	0	0	0	0.625	0.0206186	0.016	0.22695	0.0126582	0.0902812
E1703	0.173913	0.0481928	0.093633	0.0996441	0.455357	0.113402	0.044	0.0567376	0.101266	0.130242
E1803	0.25	0.0281124	0.127341	0.0782918	0	0.0206186	0	0.177305	0.244726	0.0966946
E1804	0	0.0120482	0.011236	0.0427046	0.482143	0.0360825	0.012	0	0.00843882	0.0680809
E1904	0.0597826	0	0.011236	0.0284698	0	0.103093	0.028	0.0212766	0	0.0256537
E1907	0.0597826	0	0.101124	0.11032	0.0267857	0.0463918	0.2	0.134752	0.0464135	0.0809077
E2001	0	0.0120482	0	0.0142349	0.09375	0	0	0.0212766	0.0632911	0.0226936
E2003	0.266304	0.0401606	0.0636704	0.024911	0	0.0206186	0	0.0425532	0.113924	0.0592008
E2102	0.0380435	0	0.0262172	0.0284698	0	0.0206186	0.068	0.070922	0.156118	0.0444006
E2103	0.0163043	0	0.0337079	0	0	0	0	0.198582	0.0379747	0.0241737
E2201	0.217391	0	0.0973783	0.0355872	0.28125	0.0670103	0.088	0.134752	0.00843882	0.0962013
E2205	0.0380435	0.0682731	0.0374532	0.0925267	0.111607	0.0876289	0	0.0638298	0	0.0547607
E2301	0.25	0.0160643	0.0224719	0.0355872	0	0	0	0.177305	0	0.0448939
E2306	0.233696	0	0.0786517	0	0.0267857	0.159794	0.012	0.198582	0	0.0651209
E2404	0.141304	0.0160643	0.0187266	0.0391459	0.0535714	0	0	0	0.0379747	0.0330538
E2405	0	0.0120482	0	0.024911	0.0133929	0	0.128	0	0.0295359	0.0256537
E2505	0.0978261	0.0160643	0	0.0142349	0.0133929	0.154639	0.032	0.070922	0	0.0379872
E2507	0.103261	0.0160643	0	0	0	0.113402	0.008	0	0	0.023187
E2601	0.211957	0.0281124	0.0262172	0	0	0.0257732	0	0.0425532	0	0.0315738
E2604	0	0.0160643	0	0	0.0178571	0.113402	0	0.106383	0.0126582	0.0236803
E2702	0	0	0	0	0.0267857	0	0.244	0.0567376	0.118143	0.050814
E2704	0.0217391	0.0200803	0.138577	0.106762	0.0267857	0.0412371	0	0.120567	0.0126582	0.0542674
E2802	0	0.0120482	0.0224719	0	0	0	0	0.0283688	0	0.00641342
E2805	0.0163043	0.0160643	0.0187266	0.0320285	0	0	0	0	0.021097	0.0128268
E2902	0	0.0120482	0.0262172	0	0	0	0.268	0.0921986	0.00843882	0.0453873
E2903	0.184783	0.0361446	0.0524345	0.0355872	0.0223214	0.113402	0	0.0780142	0.0421941	0.0567341
E3001	0.184783	0.0281124	0.284644	0.0355872	0	0	0	0.29078	0.0421941	0.0878145
E3005	0.0923913	0.0240964	0.0674157	0.0320285	0.174107	0	0.04	0.0212766	0.0464135	0.0557474
E3101	0.00543478	0	0	0.0106762	0.272321	0.0206186	0	0	0.021097	0.0365072
E3103	0.11413	0.0160643	0.0187266	0	0.196429	0	0.012	0	0	0.0379872
E3202	0.048913	0	0.00374532	0.0533808	0.102679	0	0	0.134752	0	0.0330538
E3205	0	0	0.153558	0	0.111607	0.056701	0	0	0.14346	0.0547607
E3301	0.0326087	0.0160643	0.0224719	0.142349	0.0133929	0	0.164	0	0.0506329	0.0552541
E3305	0.0271739	0.0160643	0	0	0.0223214	0.0360825	0.336	0.177305	0.21097	0.0888012
E3403	0.0706522	0.0361446	0.0599251	0.0569395	0.0446429	0.0257732	0	0	0.181435	0.0552541
E3404	0.108696	0	0	0.0854093	0	0	0.056	0.0283688	0.00843882	0.0315738
E3501	0.076087	0	0	0.0498221	0.0133929	0.0515464	0.02	0.0212766	0.00843882	0.0251603
E3507	0.184783	0.0763052	0.127341	0.0533808	0.598214	0.180412	0.092	0.156028	0.0168776	0.157869
E3609	0.0434783	0.0401606	0	0.0498221	0.245536	0.324742	0.168	0.0425532	0.270042	0.129255
E3609	0.179348	0.405622	0.11985	0.0462633	0.34375	0.0824742	0.016	0.12766	0.0548523	0.151455
E3701	0.0652174	0	0.0299625	0	0	0.113402	0	0.148936	0.00843882	0.0320671
E3704	0	0	0.104869	0.0106762	0	0.0206186	0	0.0283688	0	0.0192403
E3804	0	0.0160643	0.0486891	0	0	0.0618557	0	0.0283688	0	0.0162802
E3807	0.0543478	0.0281124	0	0	0.232143	0.0154639	0	0.163121	0	0.0468673
E3905	0.304348	0.0281124	0.0374532	0.0177936	0.424107	0.190722	0.204	0.0212766	0	0.130242
E3908	0.0652174	0.0120482	0.0374532	0	0.0357143	0	0	0.0780142	0.0126582	0.023187
E4003	0.0978261	0.0481928	0.0262172	0	0.0133929	0	0.208	0.0212766	0	0.0468673
E4005	0.168478	0.0160643	0.0486891	0.530249	0	0.0412371	0.024	0.198582	0	0.117908
E4102	0.103261	0.00803213	0.011236	0	0	0	0	0	0	0.0118402
E4104	0.184783	0	0.0749064	0.0106762	0.0133929	0.0515464	0	0.0921986	0.00843882	0.0419339
E4203	0.108696	0.0160643	0.0149813	0.0177936	0	0	0	0	0	0.0162802
E4205	0.0163043	0	0.0187266	0	0.0133929	0	0	0.0283688	0	0.0074001
E4302	0.233696	0	0.0374532	0.0462633	0.0714286	0	0	0	0.0801688	0.0498273
E4303	0	0	0	0.0106762	0.0714286	0	0	0	0	0.00937346
E4401	0.0978261	0.0120482	0	0	0	0.0824742	0	0.170213	0.0168776	0.0320671
E4404	0.146739	0.0883534	0.00749064	0.117438	0	0.0206186	0.192	0.0992908	0.0379747	0.078441
E4501	0.0271739	0	0.011236	0.0711744	0	0.0309278	0.144	0	0.0253165	0.0374938
E4503	0.217391	0.0763052	0.0187266	0.0391459	0	0.154639	0.096	0.134752	0.0337553	0.076961
E4604	0	0	0	0	0	0.159794	0	0.333333	0	0.0384805
E4608	0.288043	0.0401606	0.209738	0.0996441	0.0178571	0.0206186	0.02	0	0.0168776	0.0809077
E4702	0.076087	0.0120482	0	0.0106762	0.0267857	0	0	0.0851064	0.0126582	0.0202269
E4704	0.0271739	0	0	0	0.0446429	0.0360825	0	0	0.0337553	0.0148002
E4801	0.184783	0	0.11985	0.0106762	0.0133929	0.0257732	0.288	0.0992908	0.0843882	0.0902812
E4807	0	0	0.082397	0.0142349	0	0	0.052	0.0638298	0.0379747	0.0281204
E4902	0.130435	0.0401606	0	0.0142349	0	0.0721649	0	0	0.0253165	0.0286137
E4903	0.0217391	0	0.0299625	0.0391459	0	0.149485	0	0.163121	0.0506329	0.0429206
E5002	0.0271739	0	0	0.0142349	0.0133929	0.0257732	0	0	0	0.00838678
E5003	0	0.192771	0.0411985	0.0498221	0.0223214	0.113402	0.412	0.0212766	0	0.101628
E5101	0	0	0.0337079	0	0	0.0876289	0.148	0.120567	0	0.0394672
E5102	0.048913	0.156627	0.0636704	0	0.0669643	0.0412371	0	0.0283688	0.0337553	0.049334
E5201	0.13587	0.108434	0.411985	0.124555	0.316964	0.474227	0.08	0.255319	0.265823	0.23631
E5202	0.0217391	0	0	0.177936	0.0535714	0.0515464	0.096	0.0496454	0.0421941	0.0577208
E5302	0.152174	0.522088	0.0224719	0	0.508929	0.0360825	0.064	0.170213	0.172996	0.180562
E5312	0.0163043	0.0160643	0.0262172	0	0	0.103093	0.012	0.156028	0.0421941	0.0340405
E5401	0.119565	0.0883534	0	0.0747331	0.0267857	0	0.012	0	0.0421941	0.0414406
E5403	0.0543478	0.0160643	0.0486891	0	0.03125	0.0257732	0	0.0425532	0	0.0222003
E5503	0.157609	0.417671	0.116105	0.0284698	0.410714	0.0773196	0	0.141844	0.0548523	0.153922
E5506	0	0.0160643	0.011236	0.0142349	0	0	0.176	0.0141844	0	0.0281204
Average	0.0972826	0.0346112	0.0458291	0.0401488	0.0861607	0.0559981	0.0543273	0.0846551	0.0539701	0.0584653

## Sheet: S4
Table S4 The genetic and genomic positions of Bin markers
MarkerID	Chromsome	Genetic position (cM)	Genomic position (bp)
Bin65	1	0	6666809-6696429
Bin67	1	0.459	6764891-6915962
Bin68	1	0.918	6917651-6942186
Bin70	1	1.844	6971756-7128173
Bin71	1	2.303	7128569-7177582
Bin73	1	3.705	7186232-7207845
Bin74	1	4.163	7207869-7451789
Bin75	1	4.622	7812348-8111531
Bin80	1	8.552	8122818-8156224
Bin82	1	9.478	8159125-8228756
Bin86	1	11.366	8252775-8290148
Bin95	1	15.833	8299309-8345945
Bin96	1	16.292	8346001-8391472
Bin97	1	16.75	8391528-8961914
Bin98	1	17.209	9003743-9082731
Bin99	1	17.668	9083078-9624700
Bin100	1	18.127	9625975-9741949
Bin101	1	18.585	9747309-9849727
Bin102	1	19.044	9901300-10007232
Bin103	1	19.503	10007300-10178933
Bin41	1	20.429	3840577-4197357
Bin40	1	20.887	2332787-3838766
Bin47	1	20.887	5166959-5844433
Bin49	1	20.887	6012414-6051676
Bin106	1	20.887	10557292-14026288
Bin108	1	20.887	14467802-15310750
Bin115	1	20.887	17306119-18138977
Bin131	1	20.887	19727376-19868400
Bin132	1	20.887	19872026-20093818
Bin176	1	20.887	24211122-24487480
Bin209	1	20.887	24733016-26750192
Bin301	1	20.887	27403675-27427450
Bin302	1	20.887	27427495-27448481
Bin423	1	20.887	28572817-28689155
Bin489	1	20.887	29155400-29345373
Bin490	1	20.887	29345981-29389499
Bin553	1	20.887	29672738-30115175
Bin619	1	20.887	30212893-30238600
Bin620	1	20.887	30239620-30625451
Bin635	1	20.887	31435644-32630734
Bin641	1	20.887	32817879-33733772
Bin644	1	20.887	33770722-33791498
Bin727	1	20.887	34389521-35511467
Bin743	1	20.887	35625562-35973332
Bin758	1	20.887	36011191-36053744
Bin759	1	20.887	36053793-36573365
Bin767	1	20.887	36849493-37102486
Bin797	1	20.887	37220430-39086101
Bin799	1	20.887	39123386-39598819
Bin808	1	20.887	39700322-39914381
Bin810	1	20.887	40620499-41200213
Bin824	1	20.887	41581846-43542263
Bin826	1	20.887	43876117-45239771
Bin827	1	20.887	45240533-45548971
Bin828	1	20.887	45549000-46337172
Bin830	1	20.887	46740862-47594160
Bin832	1	20.887	47884309-48767872
Bin836	1	20.887	48836620-48894234
Bin864	1	20.887	48987559-49127688
Bin874	1	20.887	49381744-49498552
Bin876	1	20.887	49534422-49611166
Bin105	1	21.346	10179259-10557078
Bin107	1	21.346	14066899-14467417
Bin113	1	21.346	16578667-16717875
Bin114	1	21.346	16717919-17305872
Bin116	1	21.346	18141524-18747880
Bin164	1	21.346	20564904-21327436
Bin165	1	21.346	21335304-21814748
Bin166	1	21.346	21814756-21842424
Bin123	1	21.805	19051298-19252705
Bin125	1	21.805	19259883-19626811
Bin129	1	21.805	19640714-19720730
Bin112	1	22.731	16485648-16578049
Bin118	1	22.731	18748254-19031466
Bin111	1	23.19	16442669-16482757
Bin110	1	23.648	15886697-16439532
Bin23	1	24.574	1027380-1160174
Bin25	1	24.574	1167558-1189321
Bin22	1	25.033	962214-1025182
Bin20	1	25.492	669555-961761
Bin2	1	29.422	183335-231462
Bin1	1	29.88	20953-181652
Bin6	1	31.282	251968-273978
Bin9	1	32.685	277764-336923
Bin13	1	34.572	378776-402143
Bin14	1	35.031	402203-537867
Bin15	1	35.49	560478-638770
Bin30	1	37.873	1212537-1248950
Bin31	1	38.331	1254982-1351554
Bin36	1	40.714	1364031-1416582
Bin38	1	41.64	1421423-2046744
Bin48	1	42.099	5845034-6011586
Bin42	1	43.025	4197372-4516328
Bin43	1	43.484	4516470-5062282
Bin44	1	43.942	5062350-5122131
Bin174	1	44.401	22852334-23064048
Bin175	1	44.86	23073570-23821734
Bin170	1	45.786	21942063-22706886
Bin171	1	46.245	22722089-22850666
Bin483	1	46.703	29115303-29135539
Bin751	1	47.162	35975566-36004349
Bin46	1	47.621	5139238-5162873
Bin798	1	47.621	39086236-39123224
Bin831	1	47.621	47595857-47884303
Bin834	1	47.621	48771058-48834571
Bin857	1	48.079	48949286-48976813
Bin210	1	48.538	26757419-26786552
Bin865	1	48.538	49127728-49303464
Bin866	1	48.538	49303617-49324965
Bin869	1	48.538	49335461-49364781
Bin875	1	48.538	49498657-49534376
Bin877	1	48.538	49613007-50213667
Bin878	1	48.538	50215385-50347846
Bin879	1	48.538	50356552-50468971
Bin880	1	48.538	50469689-50518828
Bin881	1	48.538	50518834-51424504
Bin50	1	49.464	6148372-6192270
Bin145	1	49.923	20183612-20209132
Bin146	1	49.923	20211259-20455866
Bin51	1	50.849	6247924-6386399
Bin52	1	51.308	6386409-6414352
Bin53	1	51.766	6414796-6468871
Bin54	1	51.766	6486602-6527263
Bin55	1	52.225	6529422-6583036
Bin803	1	54.113	39604482-39681144
Bin809	1	54.113	39914967-40618220
Bin811	1	54.113	41200637-41222846
Bin823	1	54.113	41275485-41581838
Bin825	1	54.113	43542387-43871426
Bin829	1	54.113	46343025-46740036
Bin39	1	55.039	2046773-2332540
Bin109	1	55.039	15321422-15886681
Bin139	1	55.965	20137780-20179262
Bin156	1	56.891	20503359-20546641
Bin782	1	58.779	37147902-37192136
Bin736	1	59.237	35530088-35574296
Bin737	1	59.237	35574539-35613879
Bin763	1	60.64	36575395-36834769
Bin637	1	61.098	32707451-32740950
Bin638	1	61.098	32740985-32776476
Bin387	1	61.557	28145459-28246254
Bin621	1	61.557	30633993-31048688
Bin636	1	61.557	32630757-32707170
Bin640	1	61.557	32786276-32814588
Bin642	1	61.557	33734209-33758765
Bin622	1	62.016	31049339-31220831
Bin624	1	62.942	31224362-31259146
Bin625	1	63.401	31274635-31364122
Bin628	1	64.803	31368292-31390724
Bin629	1	66.205	31390838-31432574
Bin402	1	74.166	28301484-28437936
Bin403	1	74.625	28439959-28534877
Bin190	1	86.649	24502520-24620187
Bin317	1	100.189	27558885-27629218
Bin316	1	100.648	27454849-27554317
Bin328	1	105.665	27684266-27778237
Bin338	1	110.132	27844268-27907788
Bin339	1	110.132	27907988-27933117
Bin341	1	110.591	27943064-28001307
Bin332	1	113.479	27794602-27823721
Bin255	1	120.823	27279112-27322380
Bin254	1	121.281	27171873-27248034
Bin234	1	124.169	26893754-27026127
Bin246	1	127.573	27062223-27099362
Bin251	1	129.46	27128760-27168536
Bin513	1	138.704	29401064-29421761
Bin514	1	138.704	29421779-29541243
Bin515	1	138.704	29541251-29573847
Bin452	1	141.592	28921499-28949938
Bin453	1	142.051	28949947-29019609
Bin451	1	142.977	28892668-28921482
Bin450	1	143.435	28844691-28892601
Bin448	1	144.361	28822272-28843938
Bin445	1	145.764	28720146-28821549
Bin670	1	149.693	33873846-33927463
Bin671	1	149.693	33936089-33963809
Bin672	1	150.152	33964431-33993738
Bin674	1	151.078	34005764-34112430
Bin677	1	152.48	34114853-34158534
Bin679	1	153.406	34164380-34187182
Bin681	1	153.865	34187618-34216603
Bin693	1	160.018	34251419-34289801
Bin694	1	160.018	34289809-34314199
Bin695	1	160.477	34314236-34358477
Bin1239	2	0	22970666-23023158
Bin1194	2	0.459	22760229-22818541
Bin1208	2	4.926	22831125-22851495
Bin1068	2	9.393	15081648-15171683
Bin1063	2	10.319	14996652-15036232
Bin1064	2	10.319	15036238-15070994
Bin1536	2	15.898	32186164-32281089
Bin1575	2	16.824	32357544-32417845
Bin1611	2	19.712	32683422-32763226
Bin1599	2	20.638	32505704-32531910
Bin1600	2	20.638	32532383-32565064
Bin1604	2	21.564	32599867-32626764
Bin1607	2	22.023	32631030-32677890
Bin1626	2	24.405	32869228-33380773
Bin1298	2	24.864	25389078-25468643
Bin1282	2	25.79	25114245-25168753
Bin1283	2	25.79	25175596-25216783
Bin957	2	27.192	9632532-9719425
Bin994	2	27.192	11041526-11062307
Bin1016	2	27.192	12499688-12549205
Bin1097	2	27.192	16025815-16062129
Bin1135	2	27.192	20119677-20149767
Bin1146	2	27.192	21103840-21152076
Bin1158	2	27.192	21459353-21583620
Bin1268	2	27.192	24386824-24611356
Bin1270	2	27.192	24762488-24823714
Bin1278	2	27.192	24973007-25108042
Bin1379	2	27.192	26382881-26405632
Bin1387	2	27.192	26900005-26926263
Bin1395	2	27.192	27004185-27024517
Bin1437	2	27.192	30426941-30526224
Bin1468	2	27.192	31890345-31918117
Bin1730	2	27.192	36504513-36765946
Bin1763	2	27.192	37736088-37808835
Bin1108	2	27.651	16920604-17028812
Bin1263	2	27.651	23330969-23368888
Bin1269	2	27.651	24611432-24762470
Bin1346	2	27.651	26143489-26164514
Bin1402	2	27.651	27062508-27090568
Bin936	2	28.11	9140803-9182322
Bin1128	2	28.569	18931919-19116987
Bin1129	2	28.569	19117154-19237638
Bin1130	2	28.569	19259243-19335722
Bin1131	2	28.569	19335732-19358081
Bin1132	2	28.569	19358089-19736957
Bin933	2	29.495	8803006-9135464
Bin1011	2	29.495	12336722-12363096
Bin1026	2	29.495	13976676-14055251
Bin1100	2	29.495	16710692-16749623
Bin909	2	30.897	7178040-7285726
Bin911	2	31.823	7294405-7336126
Bin912	2	31.823	7336481-7370338
Bin913	2	32.282	7370909-7397610
Bin1001	2	33.684	11317526-11383367
Bin1002	2	34.143	11383404-11405534
Bin1027	2	35.545	14056663-14210225
Bin1025	2	36.471	13886340-13975934
Bin989	2	36.93	10675046-10739763
Bin984	2	38.817	10606556-10667999
Bin981	2	39.276	10531616-10587227
Bin977	2	41.164	10466567-10523247
Bin973	2	43.051	10403620-10456077
Bin972	2	43.51	10357730-10403598
Bin1009	2	43.51	11456955-11586429
Bin1110	2	43.51	17278100-17393447
Bin1126	2	43.51	18387413-18630094
Bin1138	2	43.51	20699932-20934340
Bin1382	2	43.51	26682847-26759284
Bin1384	2	43.51	26778399-26882004
Bin1315	2	43.969	25492791-25516080
Bin1319	2	43.969	25616974-25643627
Bin1412	2	44.427	27485692-27515827
Bin1113	2	44.886	17710278-17856977
Bin1125	2	44.886	18279481-18387204
Bin1266	2	44.886	24223704-24363834
Bin1381	2	44.886	26613328-26680164
Bin1634	2	44.886	34153595-34466573
Bin929	2	45.345	8279850-8357910
Bin930	2	45.804	8357991-8427481
Bin931	2	46.262	8427493-8508879
Bin993	2	46.262	10905939-11041340
Bin1102	2	46.262	16761835-16796523
Bin1134	2	46.262	20095654-20118868
Bin1342	2	46.262	26074648-26101407
Bin1341	2	46.721	26008816-26071443
Bin1317	2	47.18	25539566-25615786
Bin1328	2	47.18	25737655-25788906
Bin1340	2	47.18	25974779-26008490
Bin1329	2	47.639	25788991-25879390
Bin1023	2	48.565	13411636-13743555
Bin1037	2	48.565	14661114-14751571
Bin1013	2	49.023	12427696-12468093
Bin1022	2	49.023	13002370-13411607
Bin1330	2	49.023	25879406-25925818
Bin1140	2	49.482	20936972-20967430
Bin1483	2	49.482	32068310-32095209
Bin1046	2	49.941	14865959-14899195
Bin1048	2	50.4	14916922-14941851
Bin1080	2	50.858	15227658-15250860
Bin1039	2	51.317	14754894-14777376
Bin1040	2	51.776	14778140-14816224
Bin1041	2	52.234	14816285-14840557
Bin1087	2	52.693	15268637-15303787
Bin1052	2	53.152	14954744-14977322
Bin1077	2	53.152	15182177-15205679
Bin1024	2	53.611	13743600-13885728
Bin1012	2	54.069	12363177-12427685
Bin1141	2	54.069	20967450-21025620
Bin932	2	54.995	8512002-8802581
Bin992	2	54.995	10752700-10904746
Bin998	2	54.995	11199251-11293969
Bin1010	2	54.995	11586929-12336677
Bin1099	2	54.995	16075079-16710673
Bin1109	2	54.995	17029222-17278076
Bin1120	2	54.995	18173315-18208910
Bin1123	2	54.995	18214815-18277196
Bin1127	2	54.995	18631838-18929014
Bin1133	2	54.995	19739117-20095566
Bin1272	2	54.995	24829721-24881457
Bin1276	2	54.995	24918169-24972846
Bin1326	2	54.995	25661036-25729352
Bin1345	2	54.995	26120868-26143337
Bin1391	2	54.995	26933629-26963267
Bin1427	2	54.995	29675891-29750267
Bin1440	2	54.995	30917386-30963106
Bin1441	2	54.995	30964595-31013010
Bin1442	2	54.995	31013095-31049382
Bin1449	2	54.995	31203334-31238647
Bin1463	2	54.995	31453752-31492861
Bin1771	2	55.921	38397668-38519862
Bin1845	2	56.38	41273832-41465878
Bin1848	2	57.306	41557199-41603997
Bin1847	2	57.765	41475535-41557071
Bin1858	2	58.691	42402012-42425987
Bin1881	2	59.15	43108363-43132715
Bin1883	2	59.15	43137699-43195307
Bin1867	2	60.076	42580262-42801886
Bin1680	2	60.534	35999887-36022648
Bin1681	2	60.534	36022821-36097140
Bin1694	2	60.534	36118232-36189510
Bin1696	2	60.534	36217111-36326790
Bin1754	2	60.534	37287508-37500773
Bin1762	2	60.534	37715306-37736064
Bin1695	2	60.993	36190908-36216976
Bin1697	2	60.993	36326881-36421038
Bin1700	2	60.993	36425158-36451463
Bin1755	2	60.993	37501085-37584692
Bin1758	2	60.993	37603079-37693542
Bin1035	2	61.919	14569254-14646884
Bin1031	2	62.378	14504148-14538440
Bin1030	2	62.837	14420672-14492994
Bin1029	2	63.295	14399351-14420636
Bin1028	2	63.754	14212803-14392502
Bin1092	2	63.754	15315601-15345050
Bin1144	2	64.213	21045537-21069156
Bin1152	2	64.213	21369960-21408037
Bin1156	2	65.139	21417815-21438756
Bin882	2	66.541	21499-48982
Bin885	2	66.541	505921-686358
Bin884	2	67	55867-505893
Bin888	2	67.926	749063-799258
Bin954	2	69.328	9430895-9509835
Bin946	2	72.731	9313954-9340468
Bin947	2	72.731	9341230-9408865
Bin945	2	73.19	9280786-9313894
Bin939	2	76.078	9193942-9240528
Bin963	2	77.48	9754913-9948334
Bin892	2	78.882	4062547-4145631
Bin893	2	79.341	4273282-4357061
Bin894	2	80.267	4357104-4739042
Bin895	2	80.726	4739760-4819987
Bin896	2	81.185	4832832-4916266
Bin897	2	81.643	4917114-5082315
Bin899	2	82.569	5113626-5142884
Bin1433	2	83.028	29979209-30008533
Bin1434	2	83.028	30008842-30048892
Bin890	2	83.487	3845695-4062438
Bin1111	2	83.946	17393946-17414346
Bin1403	2	83.946	27090577-27147049
Bin1409	2	83.946	27383309-27455896
Bin1439	2	83.946	30880820-30917036
Bin1471	2	83.946	31972105-31998632
Bin1842	2	84.404	41247366-41267494
Bin1764	2	84.863	37808862-37880609
Bin1870	2	84.863	42802575-42827256
Bin1753	2	85.322	37262809-37287189
Bin1892	2	85.322	43412546-43858754
Bin889	2	86.248	799329-3845651
Bin901	2	86.248	5144119-7135943
Bin956	2	86.248	9517263-9631934
Bin970	2	86.248	9962269-10327214
Bin995	2	86.248	11062409-11189514
Bin1007	2	86.248	11407023-11456804
Bin1017	2	86.248	12549211-12976157
Bin1096	2	86.248	15346764-16025319
Bin1106	2	86.248	16809120-16918249
Bin1112	2	86.248	17415398-17710173
Bin1114	2	86.248	17857889-18161388
Bin1136	2	86.248	20149804-20695646
Bin1147	2	86.248	21152082-21327216
Bin1159	2	86.248	21587494-22623649
Bin1259	2	86.248	23067166-23301456
Bin1260	2	86.248	23304512-23324929
Bin1265	2	86.248	23369694-24223674
Bin1287	2	86.248	25219477-25378951
Bin1376	2	86.248	26234849-26298114
Bin1377	2	86.248	26298167-26353874
Bin1378	2	86.248	26353904-26382707
Bin1380	2	86.248	26405861-26613182
Bin1394	2	86.248	26980705-27003991
Bin1408	2	86.248	27192399-27383186
Bin1422	2	86.248	27603692-29363893
Bin1424	2	86.248	29374331-29674683
Bin1431	2	86.248	29844305-29971781
Bin1436	2	86.248	30050485-30423929
Bin1438	2	86.248	30526295-30880302
Bin1461	2	86.248	31271595-31446113
Bin1466	2	86.248	31498569-31888594
Bin1470	2	86.248	31919588-31971150
Bin1591	2	86.248	32425407-32486346
Bin1633	2	86.248	33422419-34141580
Bin1635	2	86.248	34466579-34547462
Bin1636	2	86.248	34548545-34651430
Bin1637	2	86.248	34652780-35673466
Bin1731	2	86.248	36768492-36795735
Bin1739	2	86.248	36807809-36991673
Bin1751	2	86.248	37025430-37247421
Bin1765	2	86.248	37880660-38386727
Bin1778	2	86.248	38529063-38631607
Bin1779	2	86.248	38631619-38674800
Bin1840	2	86.248	39163930-41208531
Bin1852	2	86.248	41637492-41682176
Bin1853	2	86.248	41682195-42376836
Bin1863	2	86.248	42454736-42542425
Bin1871	2	86.248	42828884-42872072
Bin1872	2	86.248	42877592-42949692
Bin1873	2	86.248	42957759-43073531
Bin1890	2	86.248	43224011-43411752
Bin1641	2	88.136	35702477-35734631
Bin1646	2	91.023	35741706-35765429
Bin1648	2	91.023	35771023-35916845
Bin1649	2	91.023	35917550-35947165
Bin1446	2	95.491	31072606-31198983
Bin919	2	96.893	7404496-7908692
Bin920	2	96.893	7911398-8239018
Bin1794	2	113.771	38728425-38761232
Bin1796	2	114.697	38840136-38910102
Bin1797	2	114.697	38949933-39006147
Bin1798	2	114.697	39008226-39047630
Bin1897	3	0	8359-77992
Bin1911	3	1.403	290298-380401
Bin1909	3	2.329	179391-216250
Bin1903	3	3.255	131659-153456
Bin1910	3	3.713	216443-290278
Bin1912	3	3.713	398306-459428
Bin1916	3	5.116	484578-552627
Bin1917	3	5.574	603934-718343
Bin1922	3	7.462	739236-770381
Bin1945	3	10.865	1203188-1281639
Bin1939	3	13.248	1081864-1130575
Bin1934	3	15.631	968485-1051281
Bin1933	3	16.09	806937-966871
Bin1971	3	17.492	1790232-2087793
Bin1972	3	17.492	2088193-2536727
Bin1973	3	17.951	2536751-2688979
Bin2623	3	18.877	32051050-32084661
Bin2624	3	18.877	32087748-32237596
Bin2625	3	18.877	32238509-32574436
Bin2553	3	19.335	26530790-26598747
Bin2758	3	19.794	42179705-42322807
Bin2762	3	19.794	42351764-42375260
Bin2749	3	20.253	40708941-40893894
Bin2753	3	20.253	41337649-41522047
Bin2771	3	20.253	42389627-42732909
Bin2775	3	20.253	42911953-43224912
Bin2779	3	20.253	43467616-43928033
Bin2047	3	21.179	4076270-4096441
Bin1984	3	21.638	3399030-3436950
Bin2613	3	22.096	30012415-30217474
Bin2614	3	22.096	30217520-30240746
Bin2009	3	22.555	3717398-3866062
Bin2550	3	23.481	25621651-25685008
Bin2549	3	23.94	25240126-25609721
Bin2075	3	24.866	4953870-4976623
Bin2152	3	24.866	5700767-5811167
Bin2551	3	24.866	25685052-25709732
Bin2589	3	25.325	28155110-28196660
Bin2591	3	25.325	28203056-28288052
Bin2619	3	25.325	30754779-30927376
Bin2782	3	25.325	44424520-44642864
Bin2784	3	25.325	44998261-45054995
Bin2795	3	25.325	45130060-45173180
Bin2797	3	25.325	46277510-46379445
Bin2816	3	25.325	46916919-47472717
Bin2818	3	25.325	47988620-48415082
Bin2472	3	27.707	24178730-24247128
Bin2476	3	31.637	24294430-24326143
Bin2477	3	32.096	24335265-24421460
Bin2480	3	34.983	24428349-24451023
Bin2485	3	38.387	24570775-24603012
Bin2484	3	38.846	24489691-24570556
Bin2505	3	44.424	24769637-24799637
Bin2504	3	44.883	24716328-24769561
Bin2529	3	49.9	25052896-25082151
Bin2519	3	52.282	24973411-25020878
Bin2516	3	53.685	24911725-24968819
Bin2514	3	54.611	24803833-24890690
Bin2442	3	58.014	23136840-23180555
Bin2440	3	58.94	22871237-23073639
Bin2435	3	61.828	22847446-22868735
Bin2469	3	62.287	24124811-24154956
Bin2340	3	63.213	19999061-20265063
Bin2338	3	63.671	19189693-19560635
Bin2339	3	63.671	19628847-19998469
Bin2336	3	64.597	18512527-19160524
Bin2344	3	64.597	20316474-20436710
Bin2335	3	65.056	17787198-18510019
Bin2431	3	65.056	22716504-22828512
Bin2234	3	65.515	8860441-8914210
Bin2330	3	66.441	17243465-17329390
Bin2331	3	66.441	17329602-17649447
Bin2332	3	66.441	17649456-17722359
Bin2005	3	66.9	3658155-3710708
Bin2742	3	66.9	38296031-38449729
Bin2739	3	67.358	38196507-38239989
Bin2273	3	68.284	10213023-10381433
Bin2294	3	68.284	13596724-13725973
Bin2305	3	68.743	14357112-15282478
Bin2597	3	71.126	28777856-28803213
Bin2598	3	71.585	28848728-28930853
Bin2600	3	72.511	28970962-29010583
Bin2601	3	72.511	29010757-29119619
Bin2602	3	72.969	29120340-29267769
Bin2637	3	75.352	33858483-33926653
Bin2652	3	75.352	35073779-35278012
Bin2684	3	77.735	37516905-37543283
Bin2672	3	79.622	37362194-37436711
Bin2674	3	79.622	37448848-37470094
Bin2160	3	80.548	6256682-6326242
Bin2161	3	80.548	6326807-6353789
Bin2229	3	80.548	8529632-8611776
Bin2230	3	80.548	8617497-8770322
Bin2231	3	80.548	8770414-8793931
Bin2255	3	80.548	9237370-9285548
Bin2040	3	81.007	3989504-4012168
Bin2247	3	81.933	8986436-9049962
Bin2248	3	82.392	9050107-9076494
Bin2250	3	82.851	9089929-9157543
Bin2256	3	83.777	9286537-9781507
Bin2057	3	84.235	4715963-4882797
Bin2109	3	84.235	5127413-5347259
Bin2166	3	84.235	6604624-6687249
Bin2168	3	84.235	7002098-7090080
Bin2170	3	84.235	7133475-7726899
Bin2191	3	84.235	7795670-7828235
Bin2293	3	84.694	13138485-13596709
Bin2313	3	85.62	15741482-15890532
Bin2314	3	86.079	15907119-15952557
Bin2315	3	86.538	15952614-16110202
Bin2317	3	86.538	16135219-16309910
Bin2309	3	87.94	15291508-15713682
Bin2311	3	88.399	15714191-15740800
Bin2295	3	89.325	13726046-13809210
Bin2298	3	89.325	13815007-14086762
Bin2299	3	89.325	14086771-14138637
Bin2227	3	89.783	8017480-8128198
Bin2225	3	90.242	7984251-8014650
Bin2220	3	90.701	7933951-7969265
Bin2259	3	90.701	9804285-9936005
Bin2260	3	90.701	9946482-10147819
Bin2262	3	91.16	10156203-10191399
Bin2054	3	92.086	4583990-4699836
Bin1979	3	93.012	3324031-3349714
Bin1981	3	93.47	3356218-3385194
Bin1978	3	94.396	3282661-3319893
Bin2111	3	94.396	5347949-5385807
Bin1969	3	94.855	1715482-1781607
Bin1975	3	94.855	2897193-3131548
Bin1977	3	94.855	3186728-3282580
Bin2048	3	94.855	4096530-4133345
Bin2050	3	94.855	4202060-4578792
Bin2112	3	94.855	5387408-5430034
Bin2286	3	94.855	11124181-11283330
Bin2287	3	94.855	11283336-11901441
Bin2289	3	94.855	12269402-12561942
Bin2291	3	94.855	12724867-12891826
Bin2292	3	94.855	12894640-13138384
Bin2552	3	94.855	25709818-26530641
Bin2731	3	94.855	37709312-37731936
Bin2744	3	94.855	38450128-38625065
Bin2750	3	94.855	40896424-40925015
Bin2752	3	94.855	41282629-41337512
Bin2772	3	94.855	42732949-42753473
Bin2777	3	94.855	43232577-43265013
Bin2778	3	94.855	43266441-43467502
Bin2780	3	94.855	43931016-44198008
Bin1968	3	95.314	1621842-1715366
Bin1974	3	95.314	2689014-2897152
Bin1976	3	95.314	3137404-3186525
Bin2003	3	95.314	3601611-3657046
Bin2045	3	95.314	4040911-4066500
Bin2049	3	95.314	4133351-4202017
Bin2158	3	95.314	5864013-6074990
Bin2284	3	95.314	10900026-11120490
Bin2288	3	95.314	11905378-12269363
Bin2290	3	95.314	12563058-12716920
Bin2303	3	95.314	14148538-14278217
Bin2304	3	95.314	14278244-14356439
Bin2324	3	95.314	16330335-17181298
Bin2326	3	95.314	17184982-17216838
Bin2334	3	95.314	17723017-17786668
Bin2430	3	95.314	21606757-22716224
Bin2466	3	95.314	23637277-24110730
Bin2593	3	95.314	28291846-28517710
Bin2610	3	95.314	29275079-29982344
Bin2620	3	95.314	30927382-31557276
Bin2621	3	95.314	31559336-32037652
Bin2628	3	95.314	32580839-32930067
Bin2642	3	95.314	33928622-34997596
Bin2663	3	95.314	35302743-35572179
Bin2669	3	95.314	36324836-37306771
Bin2733	3	95.314	37734674-37892479
Bin2737	3	95.314	37902421-38152428
Bin2741	3	95.314	38245095-38296013
Bin2745	3	95.314	38625112-38726845
Bin2746	3	95.314	38726885-39005172
Bin2747	3	95.314	39005364-40708824
Bin2751	3	95.314	40925456-41277520
Bin2755	3	95.314	41522116-42165986
Bin2773	3	95.314	42753744-42786369
Bin2774	3	95.314	42787985-42911770
Bin2781	3	95.314	44198059-44423866
Bin2783	3	95.314	44643084-44998097
Bin2796	3	95.314	45174721-46276519
Bin2815	3	95.314	46534225-46916075
Bin2817	3	95.314	47472786-47987225
Bin2819	3	95.314	48415101-49503266
Bin2594	3	95.773	28518033-28742612
Bin2545	3	96.231	25095620-25117502
Bin2546	3	96.231	25117628-25238296
Bin2449	3	96.69	23262882-23470140
Bin2455	3	96.69	23488139-23575695
Bin2456	3	96.69	23576213-23605711
Bin2554	3	96.69	26598858-26733498
Bin2448	3	97.149	23224449-23262784
Bin2555	3	97.149	26744976-26784748
Bin2556	3	97.608	26786301-26812013
Bin2558	3	98.534	26825250-26901427
Bin2562	3	100.421	26920599-27061761
Bin2564	3	101.823	27061851-27117180
Bin2565	3	101.823	27118234-27158062
Bin2567	3	102.75	27173569-27294431
Bin2584	3	107.217	28106318-28138255
Bin2580	3	108.143	27902924-27938248
Bin2581	3	108.143	27938416-28100529
Bin2576	3	108.602	27355423-27735620
Bin2578	3	109.06	27736140-27889649
Bin2616	3	109.519	30252265-30324787
Bin2617	3	109.519	30325499-30696839
Bin2618	3	109.519	30696861-30752663
Bin2151	3	109.978	5614505-5699526
Bin2150	3	110.436	5568630-5610300
Bin2832	3	110.895	49875490-49938335
Bin2834	3	111.821	49940168-50002092
Bin2835	3	111.821	50002133-50045632
Bin2787	3	112.747	45074739-45096668
Bin2789	3	112.747	45097903-45126305
Bin2838	3	112.747	50062166-50296218
Bin2798	3	113.206	46379535-46427371
Bin2804	3	115.094	46450872-46488191
Bin2826	3	116.496	49667592-49742472
Bin2825	3	116.955	49639477-49665307
Bin2831	3	118.842	49772456-49873885
Bin2149	3	119.301	5548033-5568070
Bin2159	3	119.301	6075024-6256415
Bin2165	3	119.301	6363730-6600631
Bin2167	3	119.301	6687365-7002057
Bin2169	3	119.301	7090216-7133122
Bin2211	3	119.301	7884752-7932195
Bin2228	3	119.301	8128726-8529545
Bin2232	3	119.301	8794151-8857223
Bin2254	3	119.301	9164489-9237269
Bin2283	3	119.301	10446980-10898224
Bin2670	3	119.301	37307000-37347425
Bin2738	3	119.301	38153214-38196441
Bin2631	3	119.76	33739903-33814117
Bin2629	3	120.219	32930102-33728305
Bin2632	3	120.219	33815084-33853224
Bin2664	3	120.219	35572239-36226507
Bin2667	3	120.677	36278904-36312602
Bin2727	3	120.677	37612266-37676175
Bin2728	3	120.677	37676208-37699172
Bin2666	3	121.136	36235385-36278897
Bin2820	3	122.062	49503454-49554989
Bin2821	3	122.521	49557345-49611493
Bin1998	3	124.408	3532608-3569865
Bin1993	3	126.296	3448458-3527395
Bin2128	3	129.699	5463542-5483903
Bin2086	3	130.625	5002326-5027262
Bin2088	3	130.625	5027493-5093738
Bin2066	3	132.513	4905836-4937821
Bin2013	3	135.401	3872413-3908495
Bin2030	3	137.289	3954165-3982723
Bin1953	3	139.176	1353511-1472815
Bin1952	3	139.635	1332277-1353256
Bin1954	3	140.561	1472914-1544299
Bin2407	3	152.585	21440830-21536387
Bin2403	3	153.988	21402662-21439560
Bin2394	3	157.391	21272455-21357710
Bin2391	3	158.793	21146777-21263413
Bin2389	3	159.719	21060942-21136380
Bin2388	3	160.178	20972211-21060745
Bin2382	3	163.581	20882690-20903052
Bin2379	3	164.984	20727854-20831157
Bin2378	3	165.442	20688621-20720216
Bin2366	3	170.459	20599881-20633482
Bin2839	4	0	10643-130325
Bin2840	4	0	130448-198186
Bin2841	4	0	198452-375578
Bin2843	4	0.926	376336-659264
Bin2845	4	1.852	661055-698026
Bin2846	4	2.311	700151-791380
Bin2850	4	4.198	822503-855543
Bin2851	4	5.601	855722-892699
Bin2852	4	6.059	894245-922510
Bin2854	4	6.985	945394-982624
Bin2855	4	7.444	987067-1165653
Bin2859	4	9.332	1166664-1240272
Bin2863	4	10.734	1249635-1281456
Bin2865	4	11.193	1297351-1383410
Bin2866	4	11.193	1498119-1706875
Bin2891	4	12.119	3326584-3394275
Bin2890	4	12.578	3273319-3326338
Bin2892	4	12.578	3423090-3484379
Bin2874	4	13.504	2797423-2847134
Bin2875	4	13.962	2847851-2937560
Bin2877	4	14.888	2957842-2982943
Bin2880	4	15.347	2994604-3177249
Bin2884	4	15.806	3189440-3224395
Bin2886	4	16.732	3234847-3263768
Bin2873	4	17.658	2458580-2787774
Bin2871	4	18.584	2344738-2451095
Bin2870	4	19.043	2229467-2260439
Bin2869	4	19.501	2121409-2166261
Bin4174	4	19.501	27867443-27889320
Bin4470	4	19.96	32040840-32128826
Bin4473	4	19.96	32157686-32190799
Bin3014	4	20.886	8857000-8923514
Bin3017	4	20.886	8929957-8963180
Bin4082	4	21.812	27093085-27227930
Bin4084	4	21.812	27229650-27262922
Bin4524	4	22.738	32601063-32707026
Bin4525	4	23.197	32707050-32751979
Bin4526	4	23.656	32756105-32855513
Bin4527	4	23.656	32855620-32876794
Bin4499	4	24.114	32229514-32272317
Bin4550	4	25.04	33657331-33778001
Bin4551	4	25.04	33778667-33817860
Bin4547	4	25.966	33609152-33630872
Bin4546	4	26.425	33542345-33608809
Bin3219	4	26.884	16570801-16716161
Bin4458	4	27.81	31340241-31413373
Bin4466	4	27.81	31494886-31674127
Bin4467	4	27.81	31674272-31723507
Bin3225	4	28.736	17337081-17379309
Bin3226	4	28.736	17379916-17462414
Bin3401	4	28.736	20659396-20688448
Bin3396	4	29.195	20208884-20276177
Bin3397	4	29.195	20276834-20328219
Bin3398	4	29.195	20329916-20353134
Bin3732	4	30.121	23660877-23695702
Bin3260	4	30.58	17499860-17523792
Bin3731	4	30.58	23634399-23660788
Bin3402	4	31.038	20688515-20723461
Bin3404	4	31.497	20728330-20761670
Bin3406	4	31.497	20769737-20843113
Bin3471	4	31.497	21834257-21856067
Bin3473	4	31.497	21867156-22085692
Bin3310	4	33.88	18101484-18126681
Bin3308	4	34.806	18070090-18098307
Bin3307	4	35.264	18040901-18069544
Bin3306	4	35.723	18016683-18037010
Bin3302	4	37.125	17943029-17991963
Bin3298	4	38.528	17867014-17933684
Bin3288	4	40.415	17812991-17860697
Bin3196	4	45.432	15875762-15987460
Bin3197	4	45.432	15987511-16023668
Bin3199	4	45.432	16045938-16073639
Bin3206	4	49.899	16100918-16123694
Bin3978	4	51.787	24621679-24641915
Bin3733	4	53.189	23695728-23718953
Bin4617	4	56.593	34457441-34483046
Bin4682	4	56.593	34559507-34607679
Bin4708	4	56.593	34669695-34747512
Bin3477	4	59.48	22134019-22185610
Bin3572	4	59.48	22653747-22676214
Bin2950	4	59.939	6738913-7314507
Bin2953	4	59.939	7318942-7398996
Bin3424	4	59.939	21258847-21340920
Bin3169	4	60.398	14974434-14994486
Bin3216	4	61.324	16427458-16450020
Bin3217	4	61.324	16450041-16524933
Bin3218	4	61.783	16528337-16568368
Bin3087	4	62.241	9775651-9802780
Bin3090	4	62.241	9877667-9999611
Bin3479	4	62.241	22332168-22357158
Bin2985	4	63.644	7929837-7986788
Bin2986	4	63.644	7986819-8008715
Bin2968	4	68.111	7822433-7889186
Bin2934	4	73.128	6641878-6666138
Bin2924	4	78.144	6504998-6564856
Bin2923	4	78.603	6467157-6504732
Bin2922	4	79.062	6425964-6466683
Bin2921	4	79.988	6295279-6420307
Bin2913	4	81.876	5892640-6186852
Bin3069	4	86.343	9515361-9559772
Bin3034	4	89.231	9101785-9164734
Bin3033	4	89.69	9061070-9101777
Bin3026	4	94.706	9004133-9044398
Bin3089	4	98.11	9816705-9877613
Bin3095	4	98.11	11197912-11561333
Bin3489	4	98.11	22376862-22403228
Bin4285	4	99.036	28961351-29035619
Bin3830	4	99.962	23975981-23997730
Bin3600	4	100.42	23320484-23345091
Bin3327	4	101.823	19188292-19224409
Bin3329	4	102.281	19236709-19334151
Bin3330	4	102.281	19334168-19391930
Bin3355	4	102.281	19676553-19707883
Bin3411	4	102.281	20849099-20949917
Bin3412	4	102.74	20950893-21055711
Bin3833	4	103.199	24010840-24038530
Bin3804	4	103.658	23873533-23902143
Bin4275	4	104.584	28886959-28918178
Bin4287	4	104.584	29077898-29188544
Bin4374	4	104.584	29832785-29908150
Bin4375	4	104.584	29908500-30039376
Bin4560	4	104.584	34282620-34316582
Bin3320	4	105.51	18940843-19005822
Bin3374	4	105.51	19753694-19785758
Bin3417	4	105.51	21078612-21107964
Bin3418	4	105.51	21107972-21128720
Bin4423	4	105.51	30436840-30911448
Bin4425	4	105.51	30934614-30955248
Bin4427	4	105.51	30965458-31045862
Bin4542	4	105.51	33245134-33384424
Bin4763	4	105.51	34817120-34965276
Bin4832	4	105.51	35550053-35911120
Bin4784	4	106.436	35189321-35234820
Bin4776	4	106.894	35007522-35102153
Bin4778	4	106.894	35105785-35163592
Bin4785	4	106.894	35237368-35297955
Bin4786	4	106.894	35298148-35340150
Bin4828	4	107.353	35454283-35500997
Bin4541	4	107.812	33102012-33241920
Bin4829	4	107.812	35501036-35530346
Bin4286	4	108.738	29035659-29077761
Bin3582	4	109.664	22935909-23019326
Bin3583	4	109.664	23019360-23072192
Bin3584	4	109.664	23072305-23159200
Bin3004	4	110.123	8082383-8391943
Bin3008	4	110.123	8457474-8667994
Bin3910	4	110.581	24142724-24164275
Bin3109	4	111.507	12847614-12889718
Bin3115	4	114.395	13038672-13088654
Bin3116	4	114.395	13088735-13181055
Bin3117	4	114.395	13181087-13208307
Bin3114	4	114.854	12909491-12944592
Bin4424	4	118.257	30911744-30934066
Bin4453	4	118.257	31116121-31309157
Bin3267	4	118.716	17647662-17686573
Bin3918	4	118.716	24198562-24271564
Bin3922	4	119.175	24436910-24484047
Bin2907	4	119.633	5499719-5579419
Bin2908	4	119.633	5586059-5840493
Bin4389	4	121.521	30140945-30172797
Bin4395	4	123.409	30198037-30222826
Bin4398	4	124.335	30226022-30267922
Bin4399	4	124.794	30268393-30289071
Bin4404	4	125.72	30334858-30363113
Bin4352	4	129.123	29753488-29811035
Bin4338	4	131.506	29709694-29743139
Bin4380	4	132.908	30087271-30110828
Bin4422	4	133.834	30389833-30436539
Bin3127	4	134.293	13233641-13255985
Bin3101	4	134.751	12074640-12114575
Bin3342	4	135.21	19513958-19560464
Bin3343	4	135.21	19562260-19591908
Bin3344	4	135.21	19592106-19637424
Bin3102	4	136.136	12114598-12173944
Bin3131	4	137.062	13293108-13330204
Bin3132	4	137.521	13330253-13412110
Bin3134	4	138.447	13416598-13475869
Bin3137	4	139.849	13494920-13527814
Bin3138	4	140.308	13527864-13668925
Bin3141	4	141.71	13677804-13702750
Bin3154	4	143.598	14037192-14213704
Bin3156	4	144.057	14231716-14264174
Bin3159	4	144.983	14264323-14311698
Bin2898	4	145.909	4965053-5129103
Bin2901	4	145.909	5149305-5192377
Bin2903	4	145.909	5193031-5253417
Bin2904	4	145.909	5254252-5370423
Bin2896	4	146.367	3506185-4888755
Bin2897	4	146.367	4888771-4964493
Bin2905	4	146.367	5370446-5489270
Bin2867	4	146.826	1707143-1937083
Bin2868	4	147.752	1941747-2097589
Bin2956	4	147.752	7414707-7769559
Bin3007	4	147.752	8402913-8457453
Bin3056	4	147.752	9248945-9429807
Bin3091	4	147.752	9999755-10426678
Bin3093	4	147.752	10648403-11192841
Bin3099	4	147.752	11652888-12055639
Bin3105	4	147.752	12175171-12767582
Bin3148	4	147.752	13730189-14029026
Bin3163	4	147.752	14404879-14954133
Bin3175	4	147.752	15019915-15790530
Bin3179	4	147.752	15796456-15850972
Bin3210	4	147.752	16222590-16272934
Bin3212	4	147.752	16348823-16405743
Bin3220	4	147.752	16716278-17254981
Bin3221	4	147.752	17255133-17323180
Bin3273	4	147.752	17708367-17734228
Bin3400	4	147.752	20494683-20659288
Bin3428	4	147.752	21377596-21474260
Bin3478	4	147.752	22186001-22331856
Bin3569	4	147.752	22551191-22638660
Bin3574	4	147.752	22690363-22754843
Bin3575	4	147.752	22754913-22776959
Bin3984	4	147.752	24650228-25562437
Bin4064	4	147.752	26295759-26773525
Bin4079	4	147.752	27036189-27070552
Bin4133	4	147.752	27483621-27531709
Bin4139	4	147.752	27560108-27642875
Bin4173	4	147.752	27746315-27867332
Bin4231	4	147.752	27939799-27990542
Bin4265	4	147.752	28112912-28508492
Bin4269	4	147.752	28770976-28884570
Bin4468	4	147.752	31723955-32040726
Bin4522	4	147.752	32398534-32596733
Bin4537	4	147.752	32911289-33032978
Bin4538	4	147.752	33033195-33092434
Bin4544	4	147.752	33384847-33439098
Bin4554	4	147.752	33839949-34276869
Bin3054	4	148.211	9213929-9234217
Bin3084	4	148.211	9596802-9761798
Bin3092	4	148.211	10429031-10648351
Bin3098	4	148.211	11575038-11647586
Bin3162	4	148.211	14328526-14404529
Bin3209	4	148.211	16144712-16222350
Bin3211	4	148.211	16272949-16348815
Bin3266	4	148.211	17551396-17647606
Bin3317	4	148.211	18152082-18472677
Bin3318	4	148.211	18473094-18580919
Bin3319	4	148.211	18580947-18932789
Bin3321	4	148.211	19006296-19180806
Bin3340	4	148.211	19426919-19494128
Bin3378	4	148.211	19788566-19842230
Bin3395	4	148.211	19883638-20208544
Bin3399	4	148.211	20354437-20493483
Bin3421	4	148.211	21131466-21233034
Bin3427	4	148.211	21345796-21377583
Bin3429	4	148.211	21474288-21555369
Bin3467	4	148.211	21701008-21825615
Bin3568	4	148.211	22504277-22551171
Bin3577	4	148.211	22789662-22841913
Bin3578	4	148.211	22843165-22931401
Bin3592	4	148.211	23215771-23270780
Bin3919	4	148.211	24271710-24418708
Bin3985	4	148.211	25562491-25648378
Bin4063	4	148.211	26082186-26294788
Bin4132	4	148.211	27394893-27478855
Bin4172	4	148.211	27701272-27746221
Bin4266	4	148.211	28508552-28550397
Bin4268	4	148.211	28666248-28770167
Bin4290	4	148.211	29196247-29232659
Bin4296	4	148.211	29287517-29414330
Bin4267	4	148.67	28550449-28666242
Bin4298	4	149.128	29421381-29447934
Bin4300	4	149.128	29449520-29536336
Bin4301	4	149.128	29596814-29657421
Bin4545	4	150.054	33439524-33538350
Bin3009	4	150.98	8668237-8812057
Bin3010	4	150.98	8812388-8847132
Bin3106	4	150.98	12768919-12802756
Bin3107	4	150.98	12804607-12845534
Bin4521	4	150.98	32360683-32398528
Bin4136	4	151.906	27537280-27559240
Bin4068	4	154.289	26799450-26857671
Bin4070	4	154.748	26890318-26983814
Bin4254	4	156.636	28019108-28085593
Bin4096	4	160.039	27307898-27328338
Bin4097	4	160.039	27328378-27348964
Bin4006	4	163.442	25673588-25707009
Bin4026	4	164.368	25798231-25900695
Bin4044	4	167.256	25964271-26013585
Bin5962	5	0	25679503-25706861
Bin6004	5	2.383	26314144-26394000
Bin6007	5	2.383	26473286-26515788
Bin5961	5	2.841	25646683-25674448
Bin6539	5	6.245	35521596-35659981
Bin6538	5	6.704	35487417-35520128
Bin6537	5	7.162	35374997-35487389
Bin6592	5	8.564	36058710-36352800
Bin6590	5	9.023	36014324-36036872
Bin6589	5	9.482	35906336-36008218
Bin6530	5	12.37	35097243-35226618
Bin6531	5	12.828	35269297-35340093
Bin6574	5	15.716	35796040-35847559
Bin5881	5	18.099	25062062-25083784
Bin5883	5	18.099	25118251-25272837
Bin5873	5	20.482	24647248-25037419
Bin5988	5	21.408	25835239-25924863
Bin5989	5	21.867	25926156-26064991
Bin5991	5	21.867	26088869-26145605
Bin5631	5	23.754	16261803-16634798
Bin5633	5	23.754	16636649-16903934
Bin5630	5	24.213	16079845-16209357
Bin5636	5	25.615	16930447-16953833
Bin5646	5	26.541	17264405-17487756
Bin5648	5	28.924	17487866-17523617
Bin5649	5	28.924	17544404-17597478
Bin5623	5	30.812	16031859-16057144
Bin5622	5	31.27	15924020-16031829
Bin5660	5	33.158	17813974-17848068
Bin5656	5	33.617	17599344-17676047
Bin5657	5	34.076	17676203-17760650
Bin5658	5	34.534	17760662-17807373
Bin5690	5	35.937	18231865-18288052
Bin5566	5	36.863	14972647-15113375
Bin5568	5	36.863	15122441-15156270
Bin5569	5	37.321	15156325-15207490
Bin5571	5	38.247	15211025-15276375
Bin5573	5	38.706	15294121-15335787
Bin5579	5	38.706	15360789-15396873
Bin5585	5	39.165	15442191-15486977
Bin5526	5	43.094	14188460-14240561
Bin5448	5	46.498	12383556-12451832
Bin5452	5	47.424	12713899-12808417
Bin5453	5	47.883	12825794-12855280
Bin5463	5	50.265	13122799-13143441
Bin5471	5	51.191	13157404-13179076
Bin5459	5	52.594	12892625-13015395
Bin5460	5	52.594	13015426-13094647
Bin5429	5	54.976	11856504-12161637
Bin5430	5	54.976	12162023-12182763
Bin5309	5	59.444	10022847-10115978
Bin5310	5	59.444	10142220-10440232
Bin5311	5	59.902	10440276-10539177
Bin5315	5	61.79	10543161-10594032
Bin5317	5	62.716	10599119-10620905
Bin5318	5	63.175	10620947-10669956
Bin5322	5	65.062	10731570-10764087
Bin5324	5	65.988	10789712-10810366
Bin5328	5	66.915	10885095-10925918
Bin5327	5	67.373	10825177-10884633
Bin5323	5	68.299	10765826-10789685
Bin5321	5	69.225	10676012-10731562
Bin5010	5	72.113	2991495-3080239
Bin5009	5	72.572	2948232-2991446
Bin5032	5	74.46	3790616-3869696
Bin5013	5	75.386	3087672-3319988
Bin5014	5	75.844	3322890-3368972
Bin5015	5	76.303	3368982-3471356
Bin5017	5	77.229	3484485-3505180
Bin5018	5	77.688	3510808-3587518
Bin4958	5	78.147	2432929-2488997
Bin5103	5	79.549	5079253-5099611
Bin5100	5	80.007	5009413-5065564
Bin5116	5	80.934	5207925-5229207
Bin5110	5	81.392	5165218-5198612
Bin5061	5	81.851	4533514-4577053
Bin5060	5	82.31	4477570-4529608
Bin5059	5	82.768	4263694-4477190
Bin5086	5	83.694	4782525-4834326
Bin5184	5	84.153	6596633-6791824
Bin5181	5	84.612	6540003-6576399
Bin5180	5	85.071	6176591-6525169
Bin5179	5	85.529	6130363-6175109
Bin5175	5	85.988	5536010-5687687
Bin5177	5	85.988	5687747-5748861
Bin5178	5	85.988	5750432-6130334
Bin5253	5	87.39	9088594-9130473
Bin5252	5	87.849	9066830-9087736
Bin5249	5	89.251	8606704-9050015
Bin5198	5	91.139	6872529-7248676
Bin5048	5	92.065	3996297-4081379
Bin5121	5	93.467	5247388-5267588
Bin5268	5	95.355	9458061-9642112
Bin5262	5	96.281	9153299-9187942
Bin5265	5	96.74	9249750-9394073
Bin5192	5	98.627	6808067-6846227
Bin5058	5	100.03	4178010-4263644
Bin5072	5	100.03	4608034-4644393
Bin5085	5	100.03	4730934-4782517
Bin5090	5	100.03	4850736-4910870
Bin5091	5	100.03	4911437-4942190
Bin5093	5	100.03	4959540-4988424
Bin5025	5	101.432	3605643-3653062
Bin5026	5	101.432	3654376-3694133
Bin5027	5	101.432	3694336-3786302
Bin5080	5	102.358	4685204-4709989
Bin4943	5	106.288	2338375-2372395
Bin4903	5	108.67	2106910-2133816
Bin4904	5	108.67	2133948-2175541
Bin4906	5	108.67	2175575-2239763
Bin4902	5	109.129	2000268-2106853
Bin4854	5	112.017	1194344-1239479
Bin4881	5	114.4	1768401-1808651
Bin4882	5	114.858	1808820-1859402
Bin4891	5	117.241	1873288-1905524
Bin4892	5	117.7	1905567-1970674
Bin4869	5	119.102	1610000-1733137
Bin4865	5	120.028	1276790-1364085
Bin4868	5	121.43	1372065-1600056
Bin4840	5	121.889	648521-965028
Bin4842	5	122.815	1007969-1029496
Bin4844	5	124.217	1070982-1126710
Bin4848	5	124.217	1148560-1168769
Bin4843	5	125.143	1029845-1070969
Bin4841	5	126.069	973651-1007843
Bin4836	5	126.995	351712-619202
Bin4833	5	127.454	30829-197976
Bin4834	5	127.454	205665-338813
Bin5218	5	129.342	7376155-8246588
Bin5642	5	129.342	17000440-17041160
Bin5644	5	129.342	17059288-17255648
Bin6167	5	129.342	27117013-27213741
Bin6170	5	129.342	27230739-27312828
Bin6439	5	130.744	31076624-31118028
Bin6442	5	130.744	31143260-31344426
Bin6443	5	130.744	31453027-31517159
Bin6166	5	131.67	27045174-27114833
Bin6163	5	132.129	26833745-26959641
Bin6164	5	132.129	26971273-27022336
Bin6264	5	133.055	28426892-28522988
Bin6265	5	133.055	28523983-28735412
Bin6448	5	133.055	32094127-32119738
Bin6449	5	133.514	32134990-32186052
Bin6451	5	133.972	32193611-32246278
Bin6452	5	133.972	32246410-32346119
Bin6286	5	137.376	28857956-28928575
Bin6192	5	137.834	27683160-27804865
Bin6206	5	138.76	27837228-27862033
Bin6404	5	142.69	30657375-30710957
Bin5410	5	144.578	11716305-11750700
Bin5348	5	145.504	11098381-11119170
Bin5351	5	145.504	11137010-11174199
Bin5346	5	145.962	11006762-11076863
Bin6395	5	146.888	30556790-30619985
Bin5241	5	147.815	8361954-8462940
Bin5242	5	147.815	8469568-8595676
Bin5344	5	147.815	10947877-10995450
Bin5397	5	147.815	11346297-11693797
Bin5611	5	147.815	15505034-15843177
Bin5862	5	147.815	23187623-23253946
Bin5869	5	147.815	23866033-24509555
Bin6104	5	147.815	26684258-26715174
Bin6161	5	147.815	26800517-26825845
Bin6447	5	147.815	31589532-32094093
Bin6523	5	147.815	33758902-34945492
Bin6525	5	147.815	34946169-34980176
Bin6935	5	147.815	38510868-39071113
Bin6936	5	147.815	39072502-39171521
Bin6962	5	148.741	39974290-40044420
Bin6999	5	149.667	41156449-41256581
Bin6246	5	152.554	28244522-28264667
Bin6251	5	152.554	28273070-28299191
Bin6255	5	152.554	28341972-28378666
Bin6961	5	155.958	39866435-39972917
Bin6517	5	156.884	33160672-33486463
Bin6518	5	157.342	33493607-33645704
Bin6519	5	157.801	33645719-33755855
Bin5612	5	159.689	15843956-15904514
Bin6932	5	160.148	38310589-38496390
Bin6955	5	160.148	39720693-39808179
Bin6956	5	160.148	39808187-39846476
Bin5861	5	160.606	22999648-23184513
Bin5858	5	161.065	22911497-22954657
Bin5860	5	161.065	22971880-22997234
Bin5871	5	161.524	24510816-24639562
Bin5214	5	162.45	7302874-7368309
Bin5865	5	162.45	23255260-23852296
Bin5986	5	163.376	25765800-25795685
Bin5987	5	163.376	25795792-25835170
Bin6937	5	163.376	39171534-39245423
Bin6939	5	163.835	39246210-39342572
Bin6941	5	165.237	39344898-39479559
Bin6984	5	167.125	40648721-40920095
Bin6983	5	167.583	40589471-40648714
Bin7010	5	167.583	41266163-41396602
Bin7011	5	167.583	41399573-41947897
Bin6985	5	168.509	40920259-41019304
Bin6986	5	168.509	41021779-41087893
Bin6947	5	168.968	39520111-39674955
Bin6975	5	171.351	40088656-40135736
Bin6976	5	171.351	40137724-40267786
Bin6978	5	171.351	40279628-40500989
Bin6979	5	172.277	40501171-40578858
Bin5542	5	176.206	14322709-14348800
Bin5546	5	178.094	14366175-14450985
Bin5549	5	179.02	14490408-14522805
Bin5552	5	179.946	14540544-14712298
Bin5555	5	181.834	14722812-14763723
Bin5559	5	182.76	14768614-14801356
Bin5560	5	183.219	14801760-14957516
Bin5709	5	186.106	18429727-18460773
Bin5713	5	187.994	18470915-18500121
Bin5719	5	188.92	18565064-18834154
Bin5722	5	188.92	19077045-19778884
Bin5716	5	189.846	18519424-18564551
Bin5675	5	191.734	18117011-18175766
Bin5672	5	192.193	18003480-18052424
Bin5674	5	192.193	18056464-18115095
Bin5669	5	193.595	17959248-17985901
Bin5668	5	194.054	17935377-17957246
Bin5667	5	194.512	17874641-17934504
Bin5154	5	202.474	5332330-5375294
Bin5155	5	202.932	5378237-5402045
Bin5158	5	202.932	5414291-5438052
Bin7380	6	0	12975055-13035753
Bin7382	6	0	13086174-13109373
Bin7378	6	1.402	12937242-12971357
Bin7376	6	2.804	12889387-12914920
Bin7293	6	8.958	10670337-10739358
Bin7252	6	12.926	6249590-6338624
Bin7253	6	13.389	6338755-6593133
Bin7254	6	13.389	6650962-6847652
Bin7255	6	13.852	6848014-6870271
Bin7248	6	14.315	5047892-5492733
Bin7250	6	14.774	5494327-6181124
Bin7573	6	15.7	18004236-18327810
Bin7574	6	16.159	18333710-18740610
Bin7575	6	16.159	18780248-18885129
Bin7798	6	18.046	20774444-20888636
Bin7827	6	18.046	21588912-21630482
Bin7828	6	18.046	21630537-21743722
Bin7787	6	18.505	19657199-19704008
Bin7788	6	18.505	19740946-20392030
Bin7357	6	19.431	12311041-12512611
Bin7039	6	21.814	555373-642926
Bin7012	6	23.216	44877-149947
Bin7013	6	23.675	197865-279308
Bin7014	6	24.134	377160-410564
Bin7017	6	25.06	419778-498876
Bin7088	6	28.463	1769510-1800136
Bin7081	6	31.351	1560996-1740708
Bin7080	6	31.81	1478972-1560981
Bin7077	6	33.212	1346875-1441330
Bin7076	6	33.671	1301610-1343793
Bin7074	6	34.597	1230321-1299193
Bin7071	6	36.484	1134068-1195956
Bin7070	6	36.943	1101554-1126706
Bin7068	6	38.345	847926-1101538
Bin7142	6	38.345	3324401-3481444
Bin7146	6	38.345	3876578-4245810
Bin7247	6	38.345	4867522-5047457
Bin7258	6	38.345	7412624-9707188
Bin7259	6	38.345	9707328-10616195
Bin7343	6	38.345	10821974-11940535
Bin7420	6	38.345	14600001-14636007
Bin7525	6	38.345	15945135-16304795
Bin7547	6	38.345	16839853-17386535
Bin7569	6	38.345	17623796-17906097
Bin7570	6	38.345	17915483-17972511
Bin7825	6	38.345	21310498-21587569
Bin7834	6	38.345	21777924-21937940
Bin7843	6	38.345	22918448-25826027
Bin7844	6	38.345	25826085-25850136
Bin8194	6	38.345	28882420-29013965
Bin8195	6	38.345	29014068-29041768
Bin8209	6	38.345	29159701-29198584
Bin8300	6	38.345	29540341-29679586
Bin8302	6	38.345	29685435-29853954
Bin8357	6	38.345	30055850-30105626
Bin8358	6	38.345	30106515-30698758
Bin7835	6	38.804	21937960-22193825
Bin7842	6	38.804	22880980-22918413
Bin8291	6	38.804	29347885-29432749
Bin8292	6	39.263	29433286-29504279
Bin8136	6	39.721	28571372-28619100
Bin7875	6	41.124	26703689-26753242
Bin7876	6	41.124	26753287-26785407
Bin7869	6	42.05	26527478-26642500
Bin8061	6	42.976	27576028-28005230
Bin8129	6	44.863	28428523-28488791
Bin8128	6	45.322	28404575-28428349
Bin8117	6	46.248	28219240-28309435
Bin8119	6	46.248	28327973-28377513
Bin7556	6	48.136	17408930-17438124
Bin7557	6	48.136	17451587-17577439
Bin7536	6	49.538	16667524-16700774
Bin7530	6	49.997	16390145-16448841
Bin7534	6	49.997	16531550-16667130
Bin7542	6	50.923	16718766-16753186
Bin7543	6	50.923	16753754-16808350
Bin7531	6	51.382	16448951-16485447
Bin7532	6	51.382	16485463-16523818
Bin7544	6	51.382	16808384-16835871
Bin8371	6	52.308	31531440-31573043
Bin8366	6	52.766	31131540-31510681
Bin8456	6	52.766	34568662-34591799
Bin8479	6	52.766	34893095-34938027
Bin8480	6	52.766	34938128-34962489
Bin8487	6	52.766	34983571-35113250
Bin8493	6	52.766	35137081-35164056
Bin7408	6	53.692	13903477-14143503
Bin7347	6	54.151	11967089-12039303
Bin7348	6	54.151	12040903-12207663
Bin7411	6	54.61	14156303-14205014
Bin7407	6	55.069	13854170-13902938
Bin7415	6	55.069	14246258-14278665
Bin7403	6	55.995	13127032-13178220
Bin7404	6	55.995	13178245-13206726
Bin7405	6	55.995	13215173-13573559
Bin7141	6	56.453	3251186-3323961
Bin7406	6	56.453	13573580-13853971
Bin7417	6	56.453	14282288-14307214
Bin7418	6	56.453	14307549-14584187
Bin8058	6	56.453	27299341-27372744
Bin8059	6	56.453	27372804-27422441
Bin8134	6	56.453	28496232-28533059
Bin8135	6	56.453	28533066-28571355
Bin8207	6	56.453	29078917-29155777
Bin8210	6	56.453	29198627-29254635
Bin8359	6	56.453	30701889-30844334
Bin8360	6	56.453	30860082-31036333
Bin8434	6	56.453	32275947-32316526
Bin8438	6	56.453	32351388-32375658
Bin8442	6	56.453	32685780-32835984
Bin8444	6	56.453	32838578-33081845
Bin8446	6	56.453	33082482-33242551
Bin8450	6	56.453	33320046-33459855
Bin8452	6	56.453	33715693-34239047
Bin8454	6	56.453	34264359-34556603
Bin8361	6	56.912	31036608-31074883
Bin8362	6	56.912	31076287-31107762
Bin8429	6	56.912	32190393-32224682
Bin8441	6	56.912	32376164-32681497
Bin8448	6	56.912	33243221-33312186
Bin8451	6	56.912	33459891-33713137
Bin8453	6	56.912	34239469-34264160
Bin8478	6	56.912	34776760-34891519
Bin8497	6	56.912	35173183-35383788
Bin8499	6	56.912	35790915-35973404
Bin8500	6	56.912	35973894-36043159
Bin8503	6	56.912	36143983-36580423
Bin8498	6	57.371	35383838-35790087
Bin7360	6	57.829	12573979-12635632
Bin7362	6	57.829	12650424-12726454
Bin7364	6	57.829	12780257-12831996
Bin7838	6	58.756	22668682-22727648
Bin7839	6	59.214	22728289-22765433
Bin7840	6	59.673	22765831-22847621
Bin7841	6	60.132	22858815-22880946
Bin7066	6	61.058	720590-847862
Bin7429	6	64.987	14749904-14782223
Bin7430	6	65.446	14782743-14845104
Bin7441	6	66.372	14874719-15492145
Bin7442	6	66.372	15492177-15530816
Bin7794	6	71.389	20419906-20750397
Bin7359	6	71.848	12518904-12567462
Bin7526	6	71.848	16305093-16358568
Bin8289	6	71.848	29303253-29336397
Bin7092	6	72.774	1835084-1888202
Bin7093	6	72.774	1888342-1957497
Bin7355	6	72.774	12255008-12293193
Bin7412	6	73.7	14206051-14245534
Bin7846	6	73.7	25859637-25907019
Bin7837	6	74.626	22204386-22657897
Bin8428	6	75.552	32145428-32190345
Bin8501	6	75.552	36054405-36135191
Bin8476	6	76.01	34728725-34769201
Bin8465	6	78.898	34605284-34626866
Bin8466	6	79.357	34626881-34648881
Bin8468	6	79.357	34657675-34706397
Bin7234	6	83.287	4789959-4836505
Bin7215	6	84.213	4734753-4763605
Bin7145	6	85.139	3485564-3876482
Bin7257	6	86.065	6886671-7412367
Bin7104	6	87.467	2167538-2253734
Bin7111	6	87.926	2336152-2364165
Bin7864	6	90.308	26463162-26494487
Bin7863	6	91.235	26434588-26461649
Bin7862	6	91.693	26401488-26434551
Bin7861	6	92.152	26370693-26396487
Bin7860	6	92.611	26347514-26367875
Bin7858	6	93.537	26213471-26325688
Bin7853	6	95.92	26148598-26198508
Bin7852	6	96.378	26072200-26148579
Bin7850	6	97.304	25934079-25991495
Bin8089	6	105.266	28097152-28123691
Bin8088	6	105.724	28058581-28097056
Bin7907	6	110.192	26834339-26863038
Bin8159	6	112.574	28689387-28746977
Bin8175	6	116.504	28824618-28856830
Bin8318	6	122.657	29910521-29937114
Bin8322	6	125.04	29954328-29988923
Bin8393	6	129.507	31965483-32014502
Bin8396	6	129.966	32017435-32057879
Bin8390	6	130.425	31884342-31954773
Bin8389	6	130.884	31851520-31883806
Bin8388	6	131.342	31799507-31838899
Bin8387	6	132.268	31675738-31799423
Bin8382	6	133.671	31609850-31632347
Bin8412	6	137.6	32090024-32120320
Bin7818	6	148.196	21216614-21259490
Bin7814	6	150.083	21153965-21182809
Bin7810	6	151.971	20943511-21151331
Bin7809	6	152.43	20906187-20943468
Bin7592	6	158.583	18955898-18986510
Bin7599	6	160.966	19025119-19052533
Bin7600	6	160.966	19053175-19096088
Bin7604	6	162.368	19107570-19134419
Bin9043	7	0	8044559-8087643
Bin9022	7	0.926	7901818-7946099
Bin9754	7	3.814	15007989-15036283
Bin9746	7	4.74	14775272-14873242
Bin9747	7	4.74	14874271-14909477
Bin9750	7	5.199	14921578-14994473
Bin9132	7	6.125	8477678-8510324
Bin8852	7	7.051	6240568-6320021
Bin8863	7	7.051	6360177-6405220
Bin8931	7	7.051	6504102-6663833
Bin8935	7	7.051	6678587-6726141
Bin8939	7	7.051	6772257-6833959
Bin8938	7	7.509	6743967-6772172
Bin8941	7	7.968	6845553-7234931
Bin8943	7	7.968	7293585-7397419
Bin8942	7	8.427	7239019-7293559
Bin8967	7	8.886	7452400-7495053
Bin8986	7	9.812	7643915-7664137
Bin8981	7	10.27	7606441-7633083
Bin8815	7	11.673	5489644-5511905
Bin8813	7	12.131	5245561-5474226
Bin8793	7	14.019	5033760-5059176
Bin8800	7	14.019	5147832-5171334
Bin8781	7	15.421	4811840-4884797
Bin8728	7	16.347	4085650-4209512
Bin8773	7	16.806	4544830-4583099
Bin8774	7	16.806	4583809-4770843
Bin8687	7	17.265	3138396-3258433
Bin8684	7	18.191	3070224-3127980
Bin8719	7	18.649	3620033-3646494
Bin8721	7	19.108	3654561-3796353
Bin8519	7	20.034	372193-550014
Bin8570	7	20.034	896110-921702
Bin8676	7	20.034	2360721-2503863
Bin8571	7	20.493	921729-1067297
Bin8675	7	20.493	2308410-2360594
Bin8645	7	20.952	1927694-1950082
Bin8681	7	21.878	2553691-2860010
Bin8682	7	22.336	2860363-3032746
Bin8683	7	22.336	3033627-3070140
Bin8700	7	24.719	3396023-3440856
Bin8705	7	24.719	3463772-3539398
Bin8534	7	27.102	633423-687988
Bin8596	7	28.99	1286537-1321852
Bin8658	7	29.916	1998319-2086424
Bin8648	7	30.842	1961418-1984647
Bin8672	7	30.842	2181558-2207401
Bin8680	7	30.842	2522533-2547706
Bin8625	7	31.3	1617936-1739202
Bin8673	7	31.3	2209004-2305902
Bin8624	7	31.759	1549968-1616996
Bin8504	7	34.142	39304-64341
Bin8505	7	34.142	66175-103991
Bin8515	7	36.03	182401-257651
Bin8516	7	36.488	271804-328536
Bin8517	7	36.488	329366-371107
Bin8847	7	37.891	5746933-5769564
Bin9739	7	37.891	14447582-14743147
Bin10091	7	38.349	24246719-24291140
Bin10134	7	38.349	24327665-24353974
Bin8573	7	39.275	1067830-1178800
Bin8619	7	39.275	1366699-1467949
Bin8620	7	39.275	1467988-1542449
Bin8627	7	39.275	1750828-1794563
Bin8690	7	39.275	3267349-3364843
Bin8722	7	39.275	3796376-4063374
Bin8848	7	39.275	5771259-6231090
Bin8857	7	39.275	6331870-6354688
Bin9016	7	39.275	7792333-7885371
Bin9120	7	39.275	8283981-8335620
Bin9240	7	39.275	9682373-9752509
Bin9259	7	39.275	9801034-9822481
Bin9329	7	39.275	10002320-10501741
Bin9763	7	39.275	15248143-15338990
Bin9920	7	39.275	18173108-18422055
Bin9944	7	39.275	19338582-19428652
Bin9945	7	39.275	19428660-20336233
Bin9947	7	39.275	20433633-20470643
Bin9955	7	39.275	20541539-20694290
Bin9957	7	39.275	20707072-20732497
Bin9958	7	39.275	20733906-20950698
Bin9959	7	39.275	20951125-21387005
Bin10058	7	39.275	21878497-23935828
Bin10069	7	39.275	24022378-24168804
Bin10137	7	39.275	24365962-24453354
Bin10210	7	39.275	25021437-25617041
Bin10241	7	39.275	25837453-25888403
Bin11047	7	39.275	32053079-32320676
Bin11048	7	39.275	32322284-32351360
Bin11049	7	39.275	32351597-32397859
Bin11068	7	39.275	32433426-32498571
Bin11078	7	39.275	32607574-32643862
Bin11079	7	39.275	32644928-32685140
Bin11115	7	39.275	33055444-33109424
Bin11127	7	39.275	33157038-33283656
Bin11128	7	39.275	33283912-33310055
Bin11164	7	39.275	34203318-35225860
Bin11177	7	39.275	35427067-35455027
Bin11181	7	39.275	35495859-35524597
Bin11187	7	39.275	35526920-35583553
Bin8979	7	39.734	7564096-7595085
Bin8994	7	39.734	7701677-7744254
Bin9762	7	39.734	15159897-15248096
Bin9127	7	40.193	8349768-8457952
Bin9761	7	40.193	15091947-15159353
Bin9668	7	41.119	14217449-14259860
Bin9923	7	42.521	18561142-18811733
Bin9894	7	43.447	17548733-17574425
Bin9798	7	46.85	16422230-16476984
Bin9805	7	48.738	16482191-16555756
Bin9807	7	49.197	16574892-16637646
Bin9429	7	53.126	12932539-12971439
Bin9382	7	53.585	12768249-12796905
Bin9841	7	55.473	16966715-16999008
Bin9843	7	56.399	17001843-17029108
Bin9456	7	58.782	13090704-13156503
Bin9373	7	59.24	12708092-12751045
Bin9369	7	60.166	12102581-12136186
Bin9370	7	60.625	12169651-12473055
Bin9371	7	60.625	12474295-12704018
Bin9353	7	62.513	11920594-11980506
Bin9334	7	63.915	10692566-10713759
Bin9336	7	64.374	10772192-10975597
Bin9337	7	64.833	10975669-11007974
Bin9339	7	65.759	11008220-11037057
Bin9341	7	66.685	11049015-11090624
Bin9343	7	67.611	11170142-11766157
Bin9345	7	68.069	11774081-11860988
Bin9346	7	68.069	11861809-11904699
Bin9775	7	70.452	16141611-16165962
Bin9776	7	70.452	16196237-16276124
Bin9777	7	70.452	16276203-16400810
Bin9774	7	71.378	16108738-16137072
Bin9773	7	71.837	16073000-16106063
Bin9771	7	72.296	15380758-15967297
Bin9772	7	72.296	15972998-16063185
Bin9463	7	74.183	13392250-13640723
Bin9460	7	74.642	13314278-13334482
Bin9461	7	74.642	13345406-13382210
Bin9458	7	75.568	13160937-13309942
Bin9888	7	76.494	17128638-17423939
Bin9906	7	78.382	18070631-18093020
Bin9899	7	79.784	17785070-17930884
Bin9900	7	79.784	17932866-18044318
Bin9898	7	80.243	17638112-17785059
Bin9897	7	80.701	17593573-17638100
Bin9928	7	82.589	18933817-19001678
Bin9926	7	83.048	18860876-18913802
Bin8554	7	83.974	718341-744035
Bin8558	7	83.974	769197-842960
Bin10059	7	83.974	23936476-23957310
Bin9922	7	84.433	18433326-18555800
Bin10060	7	84.433	23957364-23993246
Bin9555	7	84.891	13965051-14022748
Bin9946	7	84.891	20339661-20433588
Bin9954	7	84.891	20520317-20541400
Bin10243	7	85.35	25891397-25937225
Bin10140	7	85.809	24570521-24607268
Bin10139	7	86.268	24453864-24570491
Bin10212	7	87.194	25617616-25639658
Bin11069	7	87.652	32499022-32525410
Bin11130	7	88.578	33314611-33339718
Bin11152	7	88.578	33994950-34038482
Bin8628	7	89.504	1794597-1819214
Bin9330	7	89.504	10501810-10643467
Bin9893	7	89.504	17521913-17548716
Bin11217	7	89.504	35871756-35903040
Bin9892	7	89.963	17444938-17521892
Bin11199	7	90.422	35590059-35741856
Bin11202	7	90.422	35762964-35820607
Bin11179	7	91.348	35456423-35492289
Bin11174	7	92.274	35387042-35425930
Bin11173	7	92.733	35346256-35385464
Bin11171	7	93.191	35232882-35340829
Bin11263	7	93.65	36005549-36037850
Bin11265	7	94.576	36050248-36346405
Bin11084	7	97.979	32736525-32763803
Bin11085	7	98.438	32766546-32843314
Bin11073	7	100.326	32571385-32600020
Bin11071	7	101.252	32530524-32558693
Bin11155	7	102.654	34058674-34175124
Bin11157	7	103.113	34178988-34199809
Bin11145	7	104.039	33856947-33986885
Bin11141	7	105.927	33748356-33830290
Bin11140	7	106.385	33618138-33727092
Bin11135	7	106.844	33343288-33572067
Bin11136	7	107.303	33575341-33610572
Bin11090	7	107.761	32851303-32996409
Bin11034	7	109.164	31744877-31920734
Bin10565	7	110.09	28187562-28209677
Bin10813	7	111.016	29713045-29737668
Bin10567	7	111.942	28218796-28244928
Bin10576	7	112.868	28321184-28369662
Bin10970	7	113.327	30364677-30389781
Bin10906	7	114.253	30102620-30128154
Bin10991	7	114.253	31020700-31043950
Bin11002	7	114.253	31111824-31137733
Bin10998	7	115.179	31050847-31105671
Bin10948	7	116.105	30214151-30261994
Bin10952	7	117.031	30279906-30304502
Bin10675	7	117.957	28626621-29040343
Bin10673	7	118.415	28459101-28622316
Bin10824	7	118.415	29755583-29796537
Bin10870	7	118.874	29929300-29986904
Bin10978	7	118.874	30451288-30498079
Bin11030	7	119.333	31402141-31434143
Bin11031	7	119.333	31434777-31481690
Bin11032	7	119.333	31492919-31738487
Bin10981	7	120.259	30897138-30994980
Bin10980	7	120.718	30522807-30895368
Bin10748	7	121.176	29489365-29538094
Bin11035	7	121.635	31921183-32009433
Bin10268	7	123.037	26664479-26693349
Bin10269	7	123.037	26694377-26734690
Bin10289	7	123.037	26969457-27170937
Bin10304	7	123.963	27518135-27557760
Bin10190	7	124.889	24886788-24924057
Bin10262	7	124.889	26490655-26516882
Bin10176	7	125.348	24800092-24830427
Bin10263	7	125.348	26516966-26583162
Bin10216	7	125.807	25643683-25729823
Bin10257	7	125.807	26381304-26410303
Bin10266	7	126.733	26605188-26651117
Bin10300	7	126.733	27411905-27506240
Bin10308	7	126.733	27612292-27648755
Bin10276	7	127.659	26820176-26855710
Bin10299	7	128.118	27277172-27411835
Bin10307	7	128.118	27560690-27612258
Bin10309	7	128.118	27649529-27707230
Bin10293	7	129.044	27208751-27244526
Bin10260	7	129.502	26434645-26459861
Bin10261	7	129.502	26459985-26490576
Bin10281	7	129.961	26889160-26924248
Bin10256	7	130.42	26327887-26381243
Bin10255	7	130.879	26251677-26327788
Bin10253	7	131.805	26107931-26251620
Bin10252	7	132.263	26077707-26107853
Bin10250	7	132.722	25986707-26019077
Bin10251	7	132.722	26019379-26076291
Bin10291	7	133.181	27179307-27207491
Bin10279	7	133.64	26862244-26886459
Bin10245	7	134.566	25938853-25965150
Bin9933	7	135.968	19058602-19276578
Bin9936	7	137.37	19299192-19328046
Bin9935	7	137.829	19276605-19298489
Bin9932	7	139.231	19022013-19051751
Bin9967	7	141.614	21414901-21497093
Bin9970	7	143.016	21502143-21649364
Bin9973	7	143.016	21666942-21705995
Bin9974	7	143.016	21706089-21736039
Bin11381	8	0	2367911-2473878
Bin11379	8	0.458	2201778-2349812
Bin11376	8	1.861	2150263-2183587
Bin11369	8	5.79	2081999-2127780
Bin11356	8	11.944	1978946-2016560
Bin11353	8	13.346	1945964-1968294
Bin11308	8	27.679	868211-1100853
Bin11311	8	28.605	1261415-1325493
Bin11312	8	29.064	1325507-1418927
Bin11318	8	34.081	1461462-1486600
Bin11322	8	37.484	1503293-1535367
Bin11328	8	40.372	1547402-1589762
Bin11330	8	41.298	1598291-1746304
Bin11796	8	42.7	17947386-18236570
Bin11795	8	43.159	17801655-17946855
Bin11791	8	45.047	17749459-17782116
Bin11789	8	45.973	17696006-17744168
Bin11785	8	48.356	17663038-17687923
Bin11780	8	48.814	17520445-17573302
Bin11783	8	48.814	17610888-17659966
Bin11777	8	50.217	17369754-17501444
Bin11775	8	50.675	17227163-17343392
Bin11769	8	53.563	17199958-17223644
Bin11765	8	54.965	17084930-17154093
Bin11634	8	55.891	7718004-7801441
Bin11633	8	56.35	7686590-7717950
Bin11631	8	57.276	7287602-7673171
Bin11629	8	57.735	7056307-7226904
Bin11630	8	57.735	7226927-7248798
Bin11440	8	64.476	3246982-3316788
Bin11439	8	64.935	3156832-3201851
Bin11438	8	65.394	2994121-3154816
Bin11436	8	66.796	2859842-2952433
Bin11431	8	69.179	2669077-2691739
Bin11430	8	69.638	2628959-2669041
Bin11425	8	73.041	2596185-2625309
Bin11418	8	76.444	2504274-2572322
Bin11636	8	78.827	7828803-8016541
Bin11649	8	79.753	9659374-9732880
Bin11464	8	84.22	4148184-4224208
Bin11465	8	84.679	4224236-4542377
Bin11475	8	89.696	4645009-4838178
Bin11476	8	90.155	4838185-4874839
Bin11477	8	90.613	4874862-4922130
Bin11479	8	92.015	4922593-4964450
Bin11484	8	94.398	4978663-5008706
Bin11487	8	96.286	5019970-5070574
Bin11492	8	98.669	5148143-5197157
Bin11497	8	101.557	5216540-5249985
Bin11498	8	102.015	5250169-5310944
Bin11499	8	102.474	5311034-5412072
Bin11502	8	103.876	5433253-5518192
Bin11506	8	105.764	5586664-5681231
Bin11507	8	106.223	5681339-5780308
Bin11508	8	106.223	5780314-5833290
Bin11654	8	110.152	9750307-9779194
Bin11638	8	111.078	8017069-8058844
Bin11640	8	112.004	8064341-8496884
Bin11641	8	112.463	8496908-8547576
Bin11642	8	112.922	8547877-8669344
Bin11644	8	113.848	8670781-8702024
Bin11645	8	114.307	8708804-9511297
Bin11646	8	114.765	9537827-9637894
Bin11665	8	115.691	10516632-10599645
Bin11669	8	115.691	10603904-10654174
Bin11670	8	116.15	10703983-10863174
Bin11671	8	116.609	10876204-11026699
Bin11672	8	117.067	11028967-11292578
Bin11674	8	117.994	11394671-11423953
Bin11675	8	118.452	11424880-11449106
Bin11678	8	119.378	11486245-11593266
Bin11680	8	120.304	11633867-11663792
Bin11683	8	121.23	11679683-11716496
Bin11692	8	123.118	14755344-14885834
Bin11656	8	124.044	9830912-10230917
Bin11689	8	124.044	13939461-14741075
Bin11763	8	124.044	16031357-16258514
Bin11798	8	124.044	19132410-19327779
Bin11856	8	124.044	23082134-23418013
Bin11891	8	124.044	31012754-31722426
Bin11880	8	125.446	30668247-30727778
Bin11881	8	125.446	30730247-30775525
Bin11878	8	125.905	30571238-30665102
Bin11877	8	126.364	30424353-30531736
Bin11883	8	126.822	30781344-30827879
Bin11884	8	126.822	30839152-30958749
Bin11760	8	128.225	15747453-15789370
Bin11761	8	128.225	15789376-15950322
Bin11762	8	128.225	15950513-16010967
Bin11657	8	129.151	10233085-10294152
Bin11659	8	129.151	10313465-10506624
Bin11335	8	129.609	1769512-1814143
Bin11337	8	129.609	1822213-1846138
Bin11834	8	130.536	21235577-21266749
Bin11837	8	132.423	21280002-21327263
Bin11840	8	133.825	21426804-21449738
Bin11841	8	133.825	21454143-21859899
Bin11842	8	133.825	21860596-22103302
Bin11839	8	134.284	21357104-21422467
Bin11866	8	136.667	25831284-25885105
Bin11864	8	137.126	25692975-25798461
Bin11865	8	137.126	25801029-25830706
Bin11861	8	138.052	25494699-25684672
Bin11799	8	138.51	19327997-19522623
Bin11833	8	138.51	20906229-21232046
Bin11860	8	138.51	25399392-25493775
Bin11800	8	138.969	19522857-19545571
Bin11808	8	143.986	19630020-19727483
Bin11809	8	143.986	19747443-19777097
Bin11815	8	147.916	19801205-19838513
Bin11817	8	148.842	19843220-19922860
Bin11818	8	149.3	19928809-19967843
Bin11819	8	149.759	20022979-20105592
Bin11820	8	150.218	20109959-20229930
Bin11822	8	151.144	20273238-20364655
Bin11824	8	152.07	20389571-20488023
Bin11828	8	154.453	20548533-20637974
Bin11829	8	154.911	20640087-20665178
Bin11832	8	156.314	20665908-20903299
Bin11852	8	157.24	22147148-22262872
Bin11859	8	157.24	25210413-25382410
Bin11454	8	157.698	3319770-4120025
Bin11635	8	157.698	7801529-7828644
Bin11655	8	157.698	9779217-9830784
Bin11688	8	157.698	11718235-13878410
Bin11764	8	157.698	16258549-17083492
Bin11797	8	157.698	18252399-19117251
Bin11853	8	157.698	22277001-22299756
Bin11854	8	157.698	22321340-23058201
Bin11858	8	157.698	23432025-25205271
Bin11872	8	157.698	25887937-30102124
Bin11873	8	157.698	30104514-30396181
Bin11890	8	157.698	30984720-31012711
Bin11281	8	161.628	639769-712175
Bin11282	8	161.628	714673-744230
Bin11279	8	162.554	499241-639536
Bin11277	8	163.48	443067-484555
Bin11275	8	164.406	401514-441981
Bin11272	8	165.808	347466-384430
Bin11267	8	166.267	74537-214736
Bin11268	8	166.267	214757-337879
Bin12147	9	0	7375271-7467742
Bin12157	9	0	7481507-7503897
Bin12223	9	8.594	8917569-8942948
Bin12224	9	8.594	8944047-9039935
Bin12222	9	9.053	8888356-8912622
Bin12227	9	9.053	9043966-9097816
Bin12228	9	9.512	9100721-9182314
Bin12133	9	10.914	7012190-7041278
Bin12135	9	10.914	7043256-7294086
Bin12136	9	10.914	7308383-7331201
Bin12132	9	11.373	6952015-6995734
Bin12322	9	12.299	11333195-11556766
Bin12323	9	12.299	11558395-11621352
Bin12324	9	12.299	11621668-11670404
Bin12345	9	12.299	12313885-12661090
Bin12350	9	12.757	12742936-12805136
Bin12354	9	13.684	12815519-12889609
Bin12378	9	14.142	13124717-13198638
Bin12409	9	14.142	13488823-13527993
Bin12377	9	14.601	13103038-13124583
Bin12375	9	15.527	13066305-13102629
Bin12372	9	16.453	12973600-13019479
Bin12373	9	16.453	13020449-13054897
Bin12400	9	16.453	13372133-13454623
Bin12390	9	18.836	13303269-13323816
Bin12410	9	20.238	13529352-13563878
Bin12473	9	21.64	14676364-14845047
Bin12419	9	22.566	14010907-14181251
Bin12414	9	23.492	13646007-13833370
Bin12413	9	23.951	13573214-13645587
Bin12347	9	24.41	12675859-12710422
Bin12319	9	24.868	10524785-10578316
Bin12321	9	24.868	10578847-11330884
Bin12344	9	24.868	12252585-12313861
Bin12418	9	24.868	13911675-14007520
Bin12943	9	24.868	20587925-20625558
Bin13080	9	24.868	22476491-22503506
Bin13081	9	24.868	22511760-22537569
Bin13126	9	24.868	24779120-24878757
Bin12417	9	25.327	13852427-13911471
Bin12340	9	25.786	12227475-12248360
Bin12326	9	26.712	11810824-11925678
Bin12327	9	26.712	11927664-11951352
Bin12325	9	27.171	11682644-11805250
Bin12294	9	28.573	9793892-9846924
Bin12295	9	29.032	9846933-9878245
Bin12296	9	29.49	9884388-9930306
Bin12298	9	30.416	9935794-10023918
Bin12300	9	31.342	10046632-10068900
Bin12302	9	32.269	10073223-10231348
Bin12307	9	34.651	10241336-10395668
Bin12276	9	36.053	9634229-9787801
Bin12309	9	36.98	10419309-10448351
Bin12334	9	37.438	12198853-12220235
Bin12332	9	37.897	11965838-12127375
Bin12333	9	37.897	12127420-12194519
Bin12314	9	38.356	10469041-10491906
Bin11956	9	39.758	2711349-2875851
Bin11952	9	40.217	2625448-2660913
Bin11954	9	40.675	2662149-2692073
Bin11958	9	41.134	2879323-2936131
Bin12099	9	41.593	4591826-4668694
Bin12100	9	41.593	4669498-4758166
Bin12102	9	41.593	4770272-4895017
Bin12105	9	41.593	4909774-5354499
Bin12098	9	42.052	4474824-4591738
Bin12097	9	42.51	4432160-4474598
Bin12107	9	42.969	5355630-5433786
Bin12110	9	43.428	5503978-5816412
Bin12111	9	43.887	5816435-6043318
Bin12109	9	44.813	5447943-5502625
Bin11936	9	46.215	2325099-2365105
Bin11937	9	46.674	2365183-2386556
Bin12075	9	47.6	4207981-4270771
Bin11959	9	48.526	2936211-2971510
Bin11961	9	48.526	2997718-3022611
Bin11969	9	48.984	3426914-3451826
Bin11999	9	48.984	3506835-3601195
Bin12042	9	49.443	3630535-3714187
Bin11963	9	49.902	3023395-3359509
Bin12071	9	49.902	3778240-3895665
Bin12073	9	49.902	3910215-4191961
Bin11933	9	50.36	2085152-2308159
Bin11930	9	50.819	1935330-1991774
Bin11931	9	50.819	2000134-2085033
Bin11926	9	52.221	1855693-1929410
Bin11920	9	54.109	1642042-1831856
Bin11903	9	54.568	551821-620073
Bin11904	9	55.027	620207-716688
Bin11906	9	55.953	729754-848747
Bin11907	9	56.411	853979-957354
Bin11892	9	57.814	15316-92177
Bin11896	9	59.216	108110-517949
Bin12945	9	59.216	20671068-20848441
Bin13117	9	59.216	23163606-23186729
Bin13119	9	59.216	23186981-23300331
Bin13123	9	59.216	23914630-24721551
Bin13128	9	59.216	24882566-25042742
Bin13129	9	59.216	25042826-25099669
Bin13153	9	59.216	25204577-25248694
Bin13157	9	59.216	25342294-26241990
Bin13164	9	59.216	26278359-27434902
Bin13165	9	59.216	27435003-27492476
Bin13172	9	59.216	27722501-28128415
Bin13182	9	59.216	28189546-28327436
Bin13430	9	59.216	32577023-32774503
Bin13431	9	59.216	32774554-32834484
Bin13438	9	59.216	32957590-33211246
Bin13437	9	59.675	32920821-32957565
Bin12824	9	64.142	20070090-20141861
Bin12822	9	65.068	20039376-20066349
Bin12970	9	66.47	21179655-21220540
Bin12963	9	66.929	21126292-21162180
Bin12829	9	67.855	20193528-20286544
Bin12827	9	69.257	20151097-20176332
Bin11908	9	74.274	960705-1212597
Bin11942	9	74.733	2408864-2525687
Bin11944	9	74.733	2534792-2566021
Bin11947	9	75.191	2579658-2619809
Bin13083	9	75.65	22849126-22871078
Bin13082	9	76.109	22537581-22849038
Bin12778	9	76.568	18773102-19148057
Bin12233	9	77.026	9273996-9561523
Bin12234	9	77.026	9561668-9582116
Bin12488	9	77.026	15006165-15758785
Bin12489	9	77.026	15759790-15788764
Bin12590	9	77.026	17011930-17389064
Bin12709	9	77.026	17969716-18057745
Bin12710	9	77.026	18058208-18187693
Bin12777	9	77.026	18579751-18773088
Bin12804	9	77.026	19726339-19837562
Bin12944	9	77.026	20625606-20671046
Bin12946	9	77.026	20848579-20884316
Bin12947	9	77.026	20885939-20953193
Bin12948	9	77.026	20953465-21097657
Bin13079	9	77.026	21850654-22476483
Bin13120	9	77.026	23302771-23361589
Bin13122	9	77.026	23884302-23914459
Bin13183	9	77.026	28327450-28368753
Bin12130	9	77.485	6915385-6950789
Bin12232	9	77.485	9205725-9273988
Bin13116	9	77.944	23120889-23161674
Bin13439	9	78.87	33212327-33309318
Bin13441	9	79.796	33310026-33438665
Bin13443	9	79.796	33450947-33520345
Bin13445	9	79.796	33528313-33658506
Bin11909	9	81.198	1212689-1438827
Bin11912	9	81.198	1459944-1631670
Bin12215	9	82.124	8570352-8749812
Bin12129	9	82.583	6319857-6914191
Bin12193	9	82.583	7567935-8040591
Bin12216	9	82.583	8750358-8811882
Bin12217	9	82.583	8811946-8855398
Bin12194	9	83.041	8040697-8203431
Bin12195	9	83.5	8203489-8373540
Bin12198	9	84.902	8373873-8449091
Bin12199	9	85.361	8449098-8485109
Bin12205	9	85.82	8514545-8558156
Bin12086	9	87.708	4304162-4341366
Bin12090	9	87.708	4362640-4404651
Bin12116	9	88.634	6065250-6161836
Bin12117	9	89.092	6163955-6198456
Bin12119	9	90.98	6215176-6260120
Bin12120	9	90.98	6260161-6309033
Bin13057	9	91.906	21723866-21744512
Bin13060	9	91.906	21745881-21783449
Bin13353	9	94.289	30756517-30867467
Bin13354	9	94.289	30870153-30979840
Bin13433	9	95.215	32835470-32900813
Bin13359	9	96.141	31040842-31198882
Bin13360	9	96.141	31198892-31241435
Bin13307	9	97.067	30219054-30262683
Bin13319	9	99.955	30350037-30394871
Bin13294	9	100.413	29971820-30085719
Bin13295	9	100.413	30087573-30126993
Bin13365	9	101.816	31288919-31441636
Bin13367	9	102.274	31458616-31523991
Bin13401	9	103.677	32438624-32514854
Bin13381	9	105.564	32264086-32393288
Bin13380	9	106.023	32220722-32261941
Bin13378	9	106.949	32155336-32212206
Bin13352	9	107.875	30695336-30756511
Bin13350	9	108.334	30464688-30694838
Bin13280	9	108.793	29837421-29912408
Bin13278	9	109.251	29739946-29799258
Bin13250	9	110.654	28949697-29018106
Bin13262	9	110.654	29064199-29126820
Bin13194	9	111.112	28757513-28807816
Bin13248	9	111.112	28910680-28934603
Bin13257	9	111.112	29029279-29060849
Bin13269	9	112.515	29175625-29216601
Bin13270	9	112.515	29216859-29248096
Bin13274	9	113.441	29505153-29571979
Bin13168	9	113.899	27504672-27702765
Bin13177	9	113.899	28137239-28157602
Bin13186	9	113.899	28390660-28724221
Bin13273	9	113.899	29284672-29505131
Bin13275	9	113.899	29571993-29685738
Bin13304	9	113.899	30162578-30203207
Bin13377	9	113.899	31526966-32152851
Bin13121	9	114.825	23361882-23884134
Bin13125	9	114.825	24721613-24778954
Bin13142	9	114.825	25133930-25197765
Bin13154	9	114.825	25248804-25298905
Bin13155	9	114.825	25302428-25339554
Bin12591	9	115.751	17389145-17529929
Bin12769	9	115.751	18231289-18309279
Bin12775	9	116.21	18503740-18555912
[truncated: 29 more rows]
